# Supplementary material for: Assessment of the capacity to modulate brain signals in a home-based SMR neurofeedback training setting
Source: Front Hum Neurosci. 2023 Jan 5;16:1032222. doi: 10.3389/fnhum.2022.1032222 (PMC9849904; doi:10.3389/fnhum.2022.1032222)
Supplement: Supplementary file 4 [file Data_Sheet_4.CSV]

subject	session	group	strategy
p01	S01	control	Ich habe versucht die Sekunden zu zählen und so wenig wie möglich zu denken.
p01	S02	control	Bei den unterschiedlichen Durchläufen habe ich unterschiedliche Strategien probiert: entweder an nichts zu denken, den Balken zu fokussieren, die Punkte zu fokussieren oder die Zeit zu zählen
p01	S07	control	Ich habe mich auf den Punktestand konzentriert und die Punkte im Kopf mitgezählt.
p01	S08	control	Ich habe mir total verschiedene Sachen gedacht und lediglich die Augen auf das Kreuz gerichtet. Teilweise bemerkte ich nicht einmal, dass der Durchlauf vorbei war.
p01	S09	control	Ich habe mich auf andere Sachen konzentriert und lediglich auf das Kreuz geschaut.
p02	S01	control	Es war schwierig die Konzentration auf den weißen Punkt zu behalten, da die Aufgabe (auf den Punkt schauen) ich als sehr einseitig empfunden habe.
p02	S02	control	Ich habe versucht alle drei Balken in meinem Blickfeld zu haben. Ich habe versucht Ursachen für das Auf- und Ab der Balken zu finden. Ich habe zB. kräftig ein und ausgeatmet, dann hat sich der grüne Balken in der Mitte nach ganz oben bewegt. Ich habe auch versucht kurz wo anders hinzuschauen, um zu probieren, ob ich tatsächlich die Balken selbst ändern kann oder ob sie nicht sowieso machen was si…
p02	S07	control	Ich habe versucht konzentriert und gleichzeitig entspannt zu sein, konnte aber nicht erkennen, dass ich einen Einfluss auf die Veränderung der Balken habe. Einmal habe ich versucht bewusst an etwas anderes zu denken und eben nicht konzentriert zu sein, um zu sehen, ob ich dann weniger "Scores" mache als sonst, das war dann aber nicht der Fall.
p02	S08	control	ich habe versucht, eine Strategie zu finden um mit der Langweile umzugehen, die mich etwas aufgewühlt hat und dadurch von der Aufgabe konzentriert zu sein abgelenkt hat. Ich habe versucht, ruhig zu atmen und daran zu denken, dass der Tag vorher eigentlich eh stressig war und ich jetzt die Möglichkeit habe mich zu entspannen, das hat geholfen, um mich besser zu konzentrieren.
p02	S09	control	Ich habe versucht mich immer wieder daran zu erinnern, auf den weißen Punkt zu sehen, da meine Gedanken schnell abgeschweift sind.
p03	S01	experimental	so ruhig wie möglich zu sitzen/atmen
p03	S02	experimental	so ruhig wie möglich zu atmen und zu sitzen
p03	S07	experimental	so ruhig wie möglich zu sitzen/atmen
p03	S08	experimental	bis 180 zählen
p03	S09	experimental	bis 180 zählen
p04	S01	experimental	Weil mir Runde 3 sehr lange vorkam, habe ich in Runde 4 die Sekunden gedanklich mitgezählt. In Runde 5 habe ich mit dem Zeigefinger der linken Hand den Daumen der rechten berührt (und umgekehrt) und das so schnell wie möglich probiert … Ansonsten habe ich mit den Augen die Linien des Kreuzes nachgezogen um zu versuchen, konzentriert zu bleiben.
p04	S02	experimental	In Durchgang 2 + 3 habe ich versucht zu meditieren, aber weil sich die Balken sehr hektisch bewegten, habe ich bis zur letzten Runde keine gute Methode gefunden anscheinend.
p04	S07	experimental	Ich habe versucht von 1000 in 7er Schritten runterzuzählen, damit ich etwas hatte, worauf ich mich konzentrieren konnte
p04	S08	experimental	bewusst und ruhig atmen, währenddessen man versucht, Gedanken beiseite zu schieben und sich auf das Kreuz zu fokussieren
p04	S09	experimental	Ich habe mich versucht an das Gefühl zu erinnern, welches ich bei meiner Meinung nach guten Sitzungen hatte, doch es fiel mir schwer. Ich atmete bewusst und gleichmäßig und versuchte dann mich auf Assoziationen mit dem Kreuz zu fokussieren.
p05	S01	control
p05	S02	control	immer "Mitte hoch, links runter" gedacht, am Schluss dann auch "rechts runter"
p05	S07	control	wieder versucht, durch denken von "Hoch" und "runter" den Balken zu beeinflussen, der nicht gepasst hat
p05	S08	control	versucht gleich zu denken, wie bei der Balkenaufgabe
p05	S09	control	versucht, mich in das gleiche Mindset zu versetzen wie bei den Balkenaufgaben
p07	S01	experimental	Primzahlen gesucht
p07	S02	experimental	Kopfrechnen
p07	S07	experimental	versucht, Geschichten auszudenken
p07	S08	experimental	Kopfrechnen
p07	S09	experimental	Strategien, die in vorherigen Sitzungen gefühlt am besten funktioniert haben
p08	S01	experimental	darüber nachgedacht, welche Bewegung/welcher Fokus was auslöst
p08	S02	experimental	versucht "nach oben" zu schauen oder Augen geschlossen & in Vorstellung Balken hochgebracht
p08	S07	experimental
p08	S08	experimental	Balken bildlich vorgestellt
p08	S09	experimental	Entspannen und Punkt fokussieren
p10	S01	control	einen Punkt fixieren
p10	S02	control	Punkte als Fixationspunkt
p10	S07	control	einen Fixationspunkt
p10	S08	control	gleichmäßige Atmung
p10	S09	control	gleichmäßige Atmung
p12	S01	experimental	Ich habe versucht mich so gut wie möglich auf das weiße Kreuz zu fixieren und mich so wenig wie möglich zu bewegen. Die meiste Zeit habe ich ruhig geatmet und auf meine Atmung geachtet. Das entspannt mich immer sehr.
p12	S02	experimental	Ich habe versucht möglichst ruhig und entspannt zu sein. Zudem habe ich mich hauptsächlich auf den mittleren Balken konzentriert.
p12	S07	experimental	Ich konzentriere mich vor allem auf den mittleren Balken und versuche so entspannt wie möglich zu sitzen und zu schauen.
p12	S08	experimental	ruhig bleiben
p12	S09	experimental	versucht, ruhig und entspannt zu sitzen
p14	S01	control	Ich habe versucht, mir einen Kreis im Schnittpunkt bzw. in der Mitte des Kreuzes vorzustellen.
p14	S02	control	Zuerst habe ich mich nur auf die Balken konzentriert. Dann habe ich an "entspannende" Sachen gedacht, wie zB. wo ich heuer in Urlaub fahre, an schönes Wetter, an schöne Momente gedacht, die ich erlebt habe, und so weiter. Außerdem habe ich mich sehr auf meine Atmung konzentriert und probiert langsam und bedacht zu atmen und mich dadurch ruhig zu halten und konzentrierter zu werden.
p14	S07	control	Diesmal habe ich einen Punkt hinter dem Laptop an der Wand fixiert. Ich war heute auch sonst gut konzentriert und ruhig, sodass mir die heutige Sitzung recht erfolgreich vorgekommen ist.
p14	S08	control	Eigentlich habe ich bei dieser Sitzung nicht wirklich eine Strategie angewandt. Ich habe lediglich versucht, das Kreuz zu fixieren.
p14	S09	control	Ich habe mich einfach wieder auf den Punkt im Kreuz fixiert.
p16	S01	experimental	Es fiel mir nicht leicht 3 Minuten lang das Kreuz anzufixieren. Ich habe versucht das Kreuz mental zu umfahren. Ich habe mir jeden Strich einzeln angesehen und stark dagegen angekämpft, müde dabei zu werden. Ich persönlich war fit jedoch war es sehr ungewohnt, die Konzentration auf etwas statisches ohne Bewegung zu lenken.
p16	S02	experimental	Zu Beginn war ich sehr überfragt wie ich dies bzw. die Balken kontrollieren sollte. Ich erkannte kein Muster. Ich versuchte mich kaum zu bewegen, nach einer Zeit erschien es mir dass um so entspannter ich wurde desto schneller bekam ich Punkte. Zwischendrin starrte ich jedoch absolut ins Leere und die Punkte steigten an.
p16	S07	experimental	Ich habe versucht meine Atmung ruhig zu halten. Außerdem war ich fokussiert und somit gelang die Kontrolle der Balken recht gut.
p16	S08	experimental	Versucht, mich auf die Atmung zu konzentrieren um entspannt & gleichmäßig mit den Augen den Bildschirm zu fixieren.
p16	S09	experimental	ich habe versucht, das Kreuz zu fixieren, dies fiel mir nicht so leicht also versuchte ich das Kreuz mental zu umfahren. Ich schaute mir jede Ecke des Kreuzes genau an und konzentrierte mich auf die Atmung.
p17	S01	control	Mit beiden Augen abwechselnd das Kreuz fokussieren
p17	S02	control	Anfangs habe ich mich ausschließlich auf den mittleren Balken fokussiert, dann bin ich auf die Zahl umgestiegen und habe versucht sie weiterzuzählen. Gegen Ende habe ich gemerkt, dass es die Balken besser im Gleichgewicht hält (mitte groß, Seiten klein) wenn ich mich auf etwas Unabhängiges konzentriere, im letzten Durchlauf habe ich mein Wochenende, in sehr konzentrierter Weise, geplant.
p17	S07	control	Mich stark auf einen Balken (zumeist den mittleren) konzentrieren und die anderen lediglich peripher zu beobachten. Zeitweise auch "mini-Ziele" setzen um zB. auf die nächsten vollen 50 Punkte zu kommen. Bei längeren "Rot-Phasen" habe ich meine Sitzposition verändert, was auch oft weitergeholfen hat.
p17	S08	control	Ich habe versucht mich an die Balken zu erinnern und das Glockengeräusch wenn alle im grünen Bereich waren. Außerdem wieder die Gedanken, welche beim Balken-Test gut funktioniert haben, z.B. Pläne schmieden für die kommenden Tage und dabei mögliche Schwierigkeiten vorherzusehen.
p17	S09	control	Ich habe versucht mich bestmöglich an die Sitzugen mit den Balken zu erinnern. Ansonsten habe ich wieder versucht mich an Momente zu erinnern an denen ich mich sehr konzentrieren musste, beispielsweise eine lange Autofahrt oder eine schwere Prüfung.
p20	S01	experimental	Wenn ich gemerkt habe, dass meine Augenlider schwer werden oder meine Konzentration zu sehr abschweift, habe ich versucht, mich wieder zusammenzureißen und mich voll auf das Kreuz zu konzentrieren (die Schatten, die Linien etc.)
p20	S02	experimental	Zuerst habe ich mich auf die Skala des mittleren Balkens konzentriert (also auf die Zahlen dort), dann abwechselnd auf das Wort "Punkte", dann auf die Punktezahl direkt. Ich hatte aber nicht das Gefühl, verstanden zu haben, wie ich die Balken kontrollieren kann.
p20	S07	experimental	Ich habe angestrengt versucht, an nichts zu denken. Immer wenn ich an irgendetwas/über irgendetwas nachgedacht habe, habe ich versucht, den Gedanken zu verwerfen und wieder an nichts zu denken. Die äußeren Balken habe ich kaum beachtet, nur auf den mittleren Balken oder auf die Punktezahl unten geschaut.
p20	S08	experimental	ich habe wieder versucht, an nichts zu denken. Das war aber wesentlich anstrengender, weil man keine Rückmeldung bekommt, obs klappt. Und man hatte auch nichts zum anschauen (außer dem doofen Kreuz), also wars wesentlich langweiliger (und deswegen auch schwerer, sich zu konzentrieren).
p20	S09	experimental	Ich habe wieder versucht, an nichts zu denken. Aber es wurde mir schnell langweilig und dann habe ich automatisch an irgendetwas gedacht. Dann habe ich wieder versucht, mich bewusst auf das Fixationskreuz zu fixieren und mit den Gedanken nicht abzuschweifen. Ohne die Balken am Bildschirm fiel mir das aber wirklich schwer.
p24	S01	experimental	Das weiße Kreuz fixiert
p24	S02	experimental	Mittleren Balken fixiert, die äußeren Balken eher außer acht gelassen
p24	S07	experimental
p24	S08	experimental
p24	S09	experimental
p25	S01	control	Fokussierung auf die Mitte des Kreuzes
p25	S02	control	Konzentration auf die 10.0 auf der Seitenskala
p25	S07	control	Mentales Vorstellen eines hohen grnen Balkens
p25	S08	control	Konzentration auf die Mitte des Kreuzes
p25	S09	control	Fokussierung auf die Mitte des Kreuzes
p28	S01	experimental	versuchen ohne viel nachzudenken auf das Fixationskreuz zu schauen
p28	S02	experimental	an etwas schönes denken
p28	S07	experimental	nicht direkt auf die Balken sehen sondern etwas darüber um diese nur im peripheren Blickwinkel wahrzunehmen (stresst einem dann nicht so die Balkenbewegung) an allmögliche Sachen gedacht die mir so in den Kopf gekommen sind (Alltag etc.)
p28	S08	experimental	vorstellen dass Balken da wären
p28	S09	experimental	versucht mir vorzustellen dass die Balken da sind und wie mein Gefühl dabei war
p29	S01	control	Ich versuchte nur das Kreuz anzustarren, nicht zu blinzeln oder schlucken und nicht einzuschlafen. Das Kreuz in meinen Gedanken zu drehen, mir vorzustellen wie es sich bewegt. Wiederholt "nur das Kreuz" zu denken, oder meditativ nur mit meinen Gedanken nicht abzuschweifen.
p29	S02	control	Versuchte mich auf verschiedene Dinge zu konzentrieren, Geräusche von draußen, Formen in der Vorstellung, das Gefühl meines Herzschlages, wie sich meine Füße auf dem Boden anfühlen. Äußerliches scheint nicht oder schlecht zu funktionieren
p29	S07	control	Versuchte mich aktiv zu entspannen, vor allem Gesicht und Hals. Gleichzeitig "Gehirnströme" zu "leiten"
p29	S08	control	Nachdem ich diesmal nichts sehen konnte, probierte ich meine "Gehirnströme" wieder auf die gleiche Art nach hinten oben zu fokussieren. Hatte bei den letzten Trainings das Gefühl, dass es weniger darum geht, auf was in meinem Körper ich mich fokussiere und mehr darum, dass es den Rest meiner Gedanken ausschaltet.
p29	S09	control	Es kommt mir fast vor, wie eine Form von Meditation. Ich kann leider nicht viel mehr sagen, als "Gehirnströme leiten", was es sicher nicht ist. Aber ich weiß, so lang ich mich auf dieses Gefühl konzentriere, war der mittlere Balken höher. Das habe ich diesmal auch wieder probiert.
p30	S01	control	Versuch, Gedanken auszublenden bzw. nicht an diesen zu verharren, um mich auf die Aufgabe zu konzentrieren
p30	S02	control	In Gedanken zählen (1-100 und 100-1)
p30	S07	control	zählen
p30	S08	control	Zählen (wobei ich bei jeder Zahl die Einer-n Zahlenstelle umgedreht habe, z.B. 23-32, 24-42, 25-52, 26-62, …) Kopf leicht "anspannen"
p30	S09	control	Zählen (gleiche Zählweise wie in letzter Sitzung)
p31	S01	experimental	Keine Strategie, einfach dasitzen und probieren nicht zu bewegen
p31	S02	experimental	Augen schließen und positive Gedanken/Erinnerungen vor dem geistlichen Auge ablaufen lassen. Am Schluss sehr auf den Hörsinn konzentrieren. Generell ruhiges gleichmäßiges Atmen.
p31	S07	experimental	Blankes starren, manchmal anspannen der Nackenmuskulatur
p31	S08	experimental	Vorstellen des "Bing-Tones" der Balken, starren und konzentrieren
p31	S09	experimental	Die gleichen wie bisher, starren und versuchen nur auf das Kreuz zu konzentrieren
p32	S01	experimental	Auf Fixationskreuz schauen und konzentrieren
p32	S02	experimental	Auf die Punkte konzentrieren -> Ansporn in jedem Durchgang mehr zu sammeln
p32	S07	experimental	Auf den mittleren Balken konzentrieren (die zwei äußeren Balken im Augenwinkel beobachten), ruhig und entspannt bleiben, auf die Punktezahl schauen und mit immer wieder neue Zieel setzen (z.B. nach 1200, 1250 gehen sich noch aus etc.)
p32	S08	experimental	Konzentrieren und den gleichen ruhigen und ausgeglichenen Zustand wie bei den anderen Sitzungen erreichen. Mir die Balken vorstellen und auf diesen Gedanken konzentrieren.
p32	S09	experimental	Balken und Punkte vorstellen, konzentrieren und an nichts anderes als die Balken denken.
p33	S01	control	1. Auf das Kreuz konzentrieren, mit den Augen an den inneren Kanten langfahren etc. 2. Auf äußere Geräusche z.B. Rauschen von Kühlschrank hören 3. Von 1 rauf zählen 4. Auf Atem achten
p33	S02	control	Konzentrieren auf die Farbe
p33	S07	control	auf mittleren Balken konzentrieren
p33	S08	control	Gedanken bei der Aufgabe halten, alles andere möglichst ausblenden
p33	S09	control	Auf Atem konzentrieren & versuchen, ruhig zu atmen
p35	S01	experimental	Ich habe versucht mich von umliegenden Ablenkungen zu distanzieren. Wenn Gedanken aufkamen versuchte ich sie zuzulassen, damit sie auch so schnell wie sie kamen auch wieder verschwinden. Am anstrengsten war es für meine Augen, da sich das Bild vom Kreuz verzerrte.
p35	S02	experimental	Ich habe versucht mit verschiedenen Strategien erfolgreicher zu sein. Anfangs dachte ich, dass das Atmen hilfreich ist. Dann die Konzentration auf ein gewisses Geräusch im Raum. Auch das Schließen vom linken Auge oder dann auch von beiden Augen verwendete ich für mein Glück. Im Endeffekt half am besten der komplette Fokus, vor allem der Augen, auf den mittleren Balken. Dies bewirkte meiner Meinun…
p35	S07	experimental	Ich habe meine Gedanken darauf gelenkt, dass der mittlere Balken den höchsten Punkt berühren muss. Ich habe aber auch probiert wie das funktioniert, wenn ich die Augen schließe, was nicht so erfolgreich war. Außerdem habe ich mich auch oft auf den Ton konzentriert. Mir ist aber aufgefallen, dass der linke Balken sich erhöht, wenn ich blinzeln muss, was mir beim Fokussieren auf die Balken oft pass…
p35	S08	experimental	Ich habe versucht mich auf die Aufgabe zu konzentrieren. Ich habe probiert mich in die Gefühlslage meiner besten Leistung zu versetzen und auch den Ton, bzw. das visuelle Bild der Balken zu erzeugen. Hin und wieder konnte ich mich aber nicht mehr so gut konzentrieren, da das Bild vom Kreuz verschwommen wurde.
p35	S09	experimental	Wie bei der letzten Sitzung habe ich probiert mich in die Gefühlslage zu versetzen und auch wieder den Ton und die Bilder der Balken zu erzeugen. Zusätzlich habe ich noch meine Gedanken darauf fokussiert, dass der mittlere Balken bis zum höchsten Punkt gelangt. Mir kam es so vor, dass dies am besten meine Konzentration auf die Aufgabe lenkt.
p36	S01	control	Um so ruhig wie möglich zu sein habe ich versucht an etwas beruhigendes zu denken, zu zählen oder mich auf meine Atmung zu konzentrieren.
p36	S02	control	Ich habe gezählt wie oft der mittlere Balken über die Linie kommt und für die anderen Balken mich sehr wenig bewegt.
p36	S07	control	Ich habe mir vorgestellt, dass der mittlere Balken grün wird oder immer wieder daran gedacht, dass der Balken bis zur Zahl 10 groß werden soll und oben bleiben soll. Für die äußeren Balken habe ich versucht, sehr ruhig zu bleiben.
p36	S08	control	Ich habe versucht mir die Balken, vor allem den mittleren Balken vorzustellen und dann in Gedanken probiert, dass der Balken grün wird (möglichst lange so bleibt), mir öfter ein "Bing" für erreichte Punkte vorgestellt, oft an die Zahlen 10 oder 7.5 gedacht.
p36	S09	control	Ich habe versucht sehr ruhig zu sein und daran gedacht wie der mittlere Balken grün wurde, 10 erreichte oder über 7.5 gekommen ist.
p37	S01	experimental	Ich habe versucht das Zeichen so gut wie möglich im Auge zu behalten, das mir nicht immer gelungen ist. Trotzdem habe ich versucht gleichmäßig zu atmen und so wenig wie möglich zu blinzeln was mir nicht immer gelang aber von Zeit zu Zeit wurde ich aufmerksamer
p37	S02	experimental	Ich versucht mich immer auf den mittleren Balken so gut wie möglich zu fixieren als einen sogenannten Fixpunkt wenn man z.B. in die Kamera schaut bzw. ein Interview gibt, dies gelang mir nicht immer aber ich bin zufrieden.
p37	S07	experimental	Durch die vorherigen Sitzungen versuche ich mich immer wieder in eine Art "Trance" zu begeben, sodass ich den mittleren Balken regelrecht anstarre. Es gelingt mir nicht immer aber ich bin zufrieden
p37	S08	experimental	Am Anfang hatte ich noch Probleme da ich mich in eine Art Tiefschlaf begeben habe und mental das Kreuz an mich zog, dabei tränte mein linkes Auge ein bisschen. Mit der Zeit lief es aber immer besser und ich konnte dies unterdrücken, sodass ich recht zufrieden war :)
p37	S09	experimental	Wie bei den letzten Sitzungen verfolgte ich meine Trance Theorie, funktionierte nicht immer aber ich bin zufrieden. Ich konzentrierte mich immer wieder sobald ich die Aufmerksamkeit verloren hatte, dies wurde von Sitzung zu Sitzung besser, deshalb fand ich meine Herangehensweise bei den Tests sehr gelungen und empfehlenswert.
p38	S01	experimental	Rückwärtszählen um nicht zu blinzeln/schlucken/sonstiges Abschweifen
p38	S02	experimental	ganz viele emotionale und auch weniger emotionale Sachen gedacht
p38	S07	experimental	habe daran gedacht wie meine Gedanken sich bewegen (wurreln -> wenn das ein Wort ist)
p38	S08	experimental	ruhig atmen -> wenn gar nicht mehr konzentrieren, dann Sekunden gezählt
p38	S09	experimental	Bilder/Formen im weißen Kreuz gedanklich projezieren damit ich nicht wo anders hinschaue
