# Supplementary material for: Assessment of the capacity to modulate brain signals in a home-based SMR neurofeedback training setting
Source: Front Hum Neurosci. 2023 Jan 5;16:1032222. doi: 10.3389/fnhum.2022.1032222 (PMC9849904; doi:10.3389/fnhum.2022.1032222)
Supplement: Supplementary file 5 [file Data_Sheet_5.CSV]

subject	group	sex	age	session_n	run_n	frequency	eeg_power
p02	Control	female	25	1	1	Beta	7,637588672
p02	Control	female	25	1	2	Beta	6,851338281
p02	Control	female	25	1	3	Beta	NA
p02	Control	female	25	1	4	Beta	5,296783594
p02	Control	female	25	1	5	Beta	6,233178125
p02	Control	female	25	1	6	Beta	NA
p02	Control	female	25	1	7	Beta	6,37498125
p02	Control	female	25	1	1	SMR	1,568841016
p02	Control	female	25	1	2	SMR	1,460084766
p02	Control	female	25	1	3	SMR	NA
p02	Control	female	25	1	4	SMR	1,374638281
p02	Control	female	25	1	5	SMR	1,185366016
p02	Control	female	25	1	6	SMR	NA
p02	Control	female	25	1	7	SMR	1,224834375
p02	Control	female	25	1	1	Theta	4,009416406
p02	Control	female	25	1	2	Theta	3,479693359
p02	Control	female	25	1	3	Theta	NA
p02	Control	female	25	1	4	Theta	3,931567969
p02	Control	female	25	1	5	Theta	3,700449219
p02	Control	female	25	1	6	Theta	NA
p02	Control	female	25	1	7	Theta	3,587769922
p02	Control	female	25	2	1	Beta	5,411926172
p02	Control	female	25	2	2	Beta	4,116341406
p02	Control	female	25	2	3	Beta	6,159189453
p02	Control	female	25	2	4	Beta	5,953869141
p02	Control	female	25	2	5	Beta	5,107529688
p02	Control	female	25	2	6	Beta	6,1884875
p02	Control	female	25	2	7	Beta	6,229663281
p02	Control	female	25	2	1	SMR	1,01525
p02	Control	female	25	2	2	SMR	1,245764453
p02	Control	female	25	2	3	SMR	1,057357031
p02	Control	female	25	2	4	SMR	1,068230469
p02	Control	female	25	2	5	SMR	1,070035547
p02	Control	female	25	2	6	SMR	1,055985938
p02	Control	female	25	2	7	SMR	0,988854688
p02	Control	female	25	2	1	Theta	3,371951953
p02	Control	female	25	2	2	Theta	4,099508984
p02	Control	female	25	2	3	Theta	4,209944531
p02	Control	female	25	2	4	Theta	4,025169922
p02	Control	female	25	2	5	Theta	4,093782813
p02	Control	female	25	2	6	Theta	4,385024609
p02	Control	female	25	2	7	Theta	4,51456875
p02	Control	female	25	3	1	Beta	6,073004688
p02	Control	female	25	3	2	Beta	5,85988125
p02	Control	female	25	3	3	Beta	5,497222266
p02	Control	female	25	3	4	Beta	4,757519922
p02	Control	female	25	3	5	Beta	5,819380469
p02	Control	female	25	3	6	Beta	5,087250391
p02	Control	female	25	3	7	Beta	8,246573438
p02	Control	female	25	3	1	SMR	1,454142578
p02	Control	female	25	3	2	SMR	1,654253125
p02	Control	female	25	3	3	SMR	1,395958984
p02	Control	female	25	3	4	SMR	1,261538672
p02	Control	female	25	3	5	SMR	1,533912891
p02	Control	female	25	3	6	SMR	1,257595313
p02	Control	female	25	3	7	SMR	1,808077734
p02	Control	female	25	3	1	Theta	4,993297656
p02	Control	female	25	3	2	Theta	5,501962109
p02	Control	female	25	3	3	Theta	4,642103906
p02	Control	female	25	3	4	Theta	4,825286328
p02	Control	female	25	3	5	Theta	5,107725
p02	Control	female	25	3	6	Theta	5,017036719
p02	Control	female	25	3	7	Theta	4,623198047
p02	Control	female	25	4	1	Beta	5,349967188
p02	Control	female	25	4	2	Beta	5,968607031
p02	Control	female	25	4	3	Beta	4,987894922
p02	Control	female	25	4	4	Beta	4,825309375
p02	Control	female	25	4	5	Beta	4,884123047
p02	Control	female	25	4	6	Beta	5,057087109
p02	Control	female	25	4	7	Beta	5,965138672
p02	Control	female	25	4	1	SMR	1,118250781
p02	Control	female	25	4	2	SMR	1,248699609
p02	Control	female	25	4	3	SMR	1,260244531
p02	Control	female	25	4	4	SMR	1,121434375
p02	Control	female	25	4	5	SMR	1,301333594
p02	Control	female	25	4	6	SMR	1,063157422
p02	Control	female	25	4	7	SMR	1,188607422
p02	Control	female	25	4	1	Theta	3,760340625
p02	Control	female	25	4	2	Theta	4,025356641
p02	Control	female	25	4	3	Theta	3,93311875
p02	Control	female	25	4	4	Theta	4,264582813
p02	Control	female	25	4	5	Theta	4,207243359
p02	Control	female	25	4	6	Theta	3,958076172
p02	Control	female	25	4	7	Theta	4,364844531
p02	Control	female	25	5	1	Beta	5,487175391
p02	Control	female	25	5	2	Beta	5,240673438
p02	Control	female	25	5	3	Beta	5,669188281
p02	Control	female	25	5	4	Beta	5,950387891
p02	Control	female	25	5	5	Beta	7,590040234
p02	Control	female	25	5	6	Beta	7,316998438
p02	Control	female	25	5	7	Beta	6,726607422
p02	Control	female	25	5	1	SMR	1,051999219
p02	Control	female	25	5	2	SMR	1,025582031
p02	Control	female	25	5	3	SMR	1,052748828
p02	Control	female	25	5	4	SMR	1,084198438
p02	Control	female	25	5	5	SMR	1,186660938
p02	Control	female	25	5	6	SMR	1,355380078
p02	Control	female	25	5	7	SMR	1,067922266
p02	Control	female	25	5	1	Theta	4,218782422
p02	Control	female	25	5	2	Theta	3,948825781
p02	Control	female	25	5	3	Theta	4,060862109
p02	Control	female	25	5	4	Theta	4,075508984
p02	Control	female	25	5	5	Theta	5,143903906
p02	Control	female	25	5	6	Theta	4,611560938
p02	Control	female	25	5	7	Theta	4,413742188
p02	Control	female	25	6	1	Beta	4,518347656
p02	Control	female	25	6	2	Beta	4,120962891
p02	Control	female	25	6	3	Beta	3,594062891
p02	Control	female	25	6	4	Beta	3,978270703
p02	Control	female	25	6	5	Beta	3,8934
p02	Control	female	25	6	6	Beta	4,259042578
p02	Control	female	25	6	7	Beta	4,273526953
p02	Control	female	25	6	1	SMR	0,996629688
p02	Control	female	25	6	2	SMR	1,081946094
p02	Control	female	25	6	3	SMR	1,133488281
p02	Control	female	25	6	4	SMR	1,119526563
p02	Control	female	25	6	5	SMR	1,080593359
p02	Control	female	25	6	6	SMR	1,433934766
p02	Control	female	25	6	7	SMR	1,272160938
p02	Control	female	25	6	1	Theta	3,860569141
p02	Control	female	25	6	2	Theta	3,75541875
p02	Control	female	25	6	3	Theta	3,517985547
p02	Control	female	25	6	4	Theta	3,876607031
p02	Control	female	25	6	5	Theta	3,957815234
p02	Control	female	25	6	6	Theta	3,558099609
p02	Control	female	25	6	7	Theta	4,144327344
p02	Control	female	25	7	1	Beta	2,783190625
p02	Control	female	25	7	2	Beta	3,045017188
p02	Control	female	25	7	3	Beta	3,6109875
p02	Control	female	25	7	4	Beta	3,84563125
p02	Control	female	25	7	5	Beta	2,928948438
p02	Control	female	25	7	6	Beta	2,91225625
p02	Control	female	25	7	7	Beta	3,036327344
p02	Control	female	25	7	1	SMR	1,039473438
p02	Control	female	25	7	2	SMR	0,998730078
p02	Control	female	25	7	3	SMR	1,175300781
p02	Control	female	25	7	4	SMR	1,127289063
p02	Control	female	25	7	5	SMR	1,129927734
p02	Control	female	25	7	6	SMR	1,082838281
p02	Control	female	25	7	7	SMR	1,187517969
p02	Control	female	25	7	1	Theta	4,297853125
p02	Control	female	25	7	2	Theta	4,378396094
p02	Control	female	25	7	3	Theta	5,152529297
p02	Control	female	25	7	4	Theta	4,772951563
p02	Control	female	25	7	5	Theta	3,996067188
p02	Control	female	25	7	6	Theta	4,153420313
p02	Control	female	25	7	7	Theta	4,267680469
p02	Control	female	25	8	1	Beta	3,077505469
p02	Control	female	25	8	2	Beta	NA
p02	Control	female	25	8	3	Beta	3,893529688
p02	Control	female	25	8	4	Beta	NA
p02	Control	female	25	8	5	Beta	5,505623828
p02	Control	female	25	8	6	Beta	3,004501172
p02	Control	female	25	8	7	Beta	3,006689844
p02	Control	female	25	8	1	SMR	1,142336719
p02	Control	female	25	8	2	SMR	NA
p02	Control	female	25	8	3	SMR	1,375596094
p02	Control	female	25	8	4	SMR	NA
p02	Control	female	25	8	5	SMR	2,369513672
p02	Control	female	25	8	6	SMR	1,284767969
p02	Control	female	25	8	7	SMR	1,097458984
p02	Control	female	25	8	1	Theta	3,877416016
p02	Control	female	25	8	2	Theta	NA
p02	Control	female	25	8	3	Theta	4,401133984
p02	Control	female	25	8	4	Theta	NA
p02	Control	female	25	8	5	Theta	4,317211328
p02	Control	female	25	8	6	Theta	3,790576172
p02	Control	female	25	8	7	Theta	4,556905859
p02	Control	female	25	9	1	Beta	5,052600781
p02	Control	female	25	9	2	Beta	4,6517375
p02	Control	female	25	9	3	Beta	NA
p02	Control	female	25	9	4	Beta	4,942042578
p02	Control	female	25	9	5	Beta	6,209955859
p02	Control	female	25	9	6	Beta	5,807691406
p02	Control	female	25	9	7	Beta	5,782329688
p02	Control	female	25	9	1	SMR	1,261810547
p02	Control	female	25	9	2	SMR	1,034538672
p02	Control	female	25	9	3	SMR	NA
p02	Control	female	25	9	4	SMR	1,111107422
p02	Control	female	25	9	5	SMR	1,377337891
p02	Control	female	25	9	6	SMR	1,383504688
p02	Control	female	25	9	7	SMR	1,631971094
p02	Control	female	25	9	1	Theta	3,360878125
p02	Control	female	25	9	2	Theta	3,556492578
p02	Control	female	25	9	3	Theta	NA
p02	Control	female	25	9	4	Theta	3,984158203
p02	Control	female	25	9	5	Theta	4,1789
p02	Control	female	25	9	6	Theta	4,154408594
p02	Control	female	25	9	7	Theta	4,100283594
p04	Exp	female	22	1	1	Beta	4,469804688
p04	Exp	female	22	1	2	Beta	2,817051953
p04	Exp	female	22	1	3	Beta	3,571960547
p04	Exp	female	22	1	4	Beta	4,360182813
p04	Exp	female	22	1	5	Beta	2,211612109
p04	Exp	female	22	1	6	Beta	3,040659375
p04	Exp	female	22	1	7	Beta	3,117139844
p04	Exp	female	22	1	1	SMR	1,872501563
p04	Exp	female	22	1	2	SMR	1,414526172
p04	Exp	female	22	1	3	SMR	1,700905469
p04	Exp	female	22	1	4	SMR	1,901095703
p04	Exp	female	22	1	5	SMR	1,416762891
p04	Exp	female	22	1	6	SMR	1,884679688
p04	Exp	female	22	1	7	SMR	1,630256641
p04	Exp	female	22	1	1	Theta	4,602676563
p04	Exp	female	22	1	2	Theta	4,373932813
p04	Exp	female	22	1	3	Theta	4,058152734
p04	Exp	female	22	1	4	Theta	4,369016797
p04	Exp	female	22	1	5	Theta	4,644444922
p04	Exp	female	22	1	6	Theta	5,400024609
p04	Exp	female	22	1	7	Theta	6,399783594
p04	Exp	female	22	2	1	Beta	5,054926563
p04	Exp	female	22	2	2	Beta	5,154557813
p04	Exp	female	22	2	3	Beta	2,534617969
p04	Exp	female	22	2	4	Beta	3,404470313
p04	Exp	female	22	2	5	Beta	4,099823828
p04	Exp	female	22	2	6	Beta	3,431038281
p04	Exp	female	22	2	7	Beta	NA
p04	Exp	female	22	2	1	SMR	2,000011719
p04	Exp	female	22	2	2	SMR	1,848717188
p04	Exp	female	22	2	3	SMR	1,4914
p04	Exp	female	22	2	4	SMR	2,400448828
p04	Exp	female	22	2	5	SMR	2,885313281
p04	Exp	female	22	2	6	SMR	1,638172656
p04	Exp	female	22	2	7	SMR	NA
p04	Exp	female	22	2	1	Theta	4,183682813
p04	Exp	female	22	2	2	Theta	5,974876953
p04	Exp	female	22	2	3	Theta	5,659236328
p04	Exp	female	22	2	4	Theta	5,406648438
p04	Exp	female	22	2	5	Theta	7,505374609
p04	Exp	female	22	2	6	Theta	6,446340625
p04	Exp	female	22	2	7	Theta	NA
p04	Exp	female	22	3	1	Beta	2,886190625
p04	Exp	female	22	3	2	Beta	3,296096875
p04	Exp	female	22	3	3	Beta	3,256480078
p04	Exp	female	22	3	4	Beta	3,307272266
p04	Exp	female	22	3	5	Beta	2,166126563
p04	Exp	female	22	3	6	Beta	3,540084766
p04	Exp	female	22	3	7	Beta	2,298007422
p04	Exp	female	22	3	1	SMR	1,467594531
p04	Exp	female	22	3	2	SMR	2,1126375
p04	Exp	female	22	3	3	SMR	2,010412109
p04	Exp	female	22	3	4	SMR	2,409686328
p04	Exp	female	22	3	5	SMR	1,939723047
p04	Exp	female	22	3	6	SMR	2,266845313
p04	Exp	female	22	3	7	SMR	2,041483984
p04	Exp	female	22	3	1	Theta	3,6189375
p04	Exp	female	22	3	2	Theta	5,452264844
p04	Exp	female	22	3	3	Theta	4,490358203
p04	Exp	female	22	3	4	Theta	6,375591797
p04	Exp	female	22	3	5	Theta	4,899194141
p04	Exp	female	22	3	6	Theta	4,552589063
p04	Exp	female	22	3	7	Theta	4,653892578
p04	Exp	female	22	4	1	Beta	4,953039453
p04	Exp	female	22	4	2	Beta	7,138499219
p04	Exp	female	22	4	3	Beta	5,997475
p04	Exp	female	22	4	4	Beta	5,783646875
p04	Exp	female	22	4	5	Beta	3,267535547
p04	Exp	female	22	4	6	Beta	3,466023047
p04	Exp	female	22	4	7	Beta	5,128779297
p04	Exp	female	22	4	1	SMR	1,721914844
p04	Exp	female	22	4	2	SMR	3,198260938
p04	Exp	female	22	4	3	SMR	2,796576172
p04	Exp	female	22	4	4	SMR	2,41176875
p04	Exp	female	22	4	5	SMR	1,672803125
p04	Exp	female	22	4	6	SMR	1,754569141
p04	Exp	female	22	4	7	SMR	2,216639063
p04	Exp	female	22	4	1	Theta	4,135898438
p04	Exp	female	22	4	2	Theta	4,534183984
p04	Exp	female	22	4	3	Theta	3,757213672
p04	Exp	female	22	4	4	Theta	4,178054297
p04	Exp	female	22	4	5	Theta	4,333428125
p04	Exp	female	22	4	6	Theta	6,046737891
p04	Exp	female	22	4	7	Theta	5,496923047
p04	Exp	female	22	5	1	Beta	3,767930078
p04	Exp	female	22	5	2	Beta	2,997264063
p04	Exp	female	22	5	3	Beta	2,845096484
p04	Exp	female	22	5	4	Beta	2,751571484
p04	Exp	female	22	5	5	Beta	3,878038672
p04	Exp	female	22	5	6	Beta	4,178527734
p04	Exp	female	22	5	7	Beta	3,802025391
p04	Exp	female	22	5	1	SMR	1,653520313
p04	Exp	female	22	5	2	SMR	2,482347266
p04	Exp	female	22	5	3	SMR	2,641734375
p04	Exp	female	22	5	4	SMR	3,0282625
p04	Exp	female	22	5	5	SMR	2,662442188
p04	Exp	female	22	5	6	SMR	2,540197656
p04	Exp	female	22	5	7	SMR	4,000221094
p04	Exp	female	22	5	1	Theta	4,793571094
p04	Exp	female	22	5	2	Theta	5,745371484
p04	Exp	female	22	5	3	Theta	6,121628906
p04	Exp	female	22	5	4	Theta	5,415127344
p04	Exp	female	22	5	5	Theta	12,90839063
p04	Exp	female	22	5	6	Theta	11,74594922
p04	Exp	female	22	5	7	Theta	10,92963867
p04	Exp	female	22	6	1	Beta	2,729308984
p04	Exp	female	22	6	2	Beta	4,224528906
p04	Exp	female	22	6	3	Beta	4,944990625
p04	Exp	female	22	6	4	Beta	5,788080078
p04	Exp	female	22	6	5	Beta	4,420805469
p04	Exp	female	22	6	6	Beta	4,472132031
p04	Exp	female	22	6	7	Beta	3,757321875
p04	Exp	female	22	6	1	SMR	1,575882422
p04	Exp	female	22	6	2	SMR	2,823526953
p04	Exp	female	22	6	3	SMR	2,768649609
p04	Exp	female	22	6	4	SMR	2,468512109
p04	Exp	female	22	6	5	SMR	2,129629688
p04	Exp	female	22	6	6	SMR	3,003398438
p04	Exp	female	22	6	7	SMR	2,44726875
p04	Exp	female	22	6	1	Theta	4,602745313
p04	Exp	female	22	6	2	Theta	7,459580859
p04	Exp	female	22	6	3	Theta	9,345269141
p04	Exp	female	22	6	4	Theta	12,68827227
p04	Exp	female	22	6	5	Theta	11,82194492
p04	Exp	female	22	6	6	Theta	13,27549375
p04	Exp	female	22	6	7	Theta	10,35480586
p04	Exp	female	22	7	1	Beta	4,132272266
p04	Exp	female	22	7	2	Beta	4,227382031
p04	Exp	female	22	7	3	Beta	2,501944141
p04	Exp	female	22	7	4	Beta	3,237825781
p04	Exp	female	22	7	5	Beta	3,286638672
p04	Exp	female	22	7	6	Beta	2,983349609
p04	Exp	female	22	7	7	Beta	2,756296094
p04	Exp	female	22	7	1	SMR	1,639891406
p04	Exp	female	22	7	2	SMR	1,862325391
p04	Exp	female	22	7	3	SMR	1,478475
p04	Exp	female	22	7	4	SMR	2,472124609
p04	Exp	female	22	7	5	SMR	2,245677734
p04	Exp	female	22	7	6	SMR	2,531316797
p04	Exp	female	22	7	7	SMR	2,620294141
p04	Exp	female	22	7	1	Theta	3,878815234
p04	Exp	female	22	7	2	Theta	3,885997266
p04	Exp	female	22	7	3	Theta	3,6515125
p04	Exp	female	22	7	4	Theta	4,789598828
p04	Exp	female	22	7	5	Theta	3,889403125
p04	Exp	female	22	7	6	Theta	4,371203125
p04	Exp	female	22	7	7	Theta	5,471232031
p04	Exp	female	22	8	1	Beta	NA
p04	Exp	female	22	8	2	Beta	2,967821875
p04	Exp	female	22	8	3	Beta	2,470190234
p04	Exp	female	22	8	4	Beta	NA
p04	Exp	female	22	8	5	Beta	3,399676172
p04	Exp	female	22	8	6	Beta	3,384339063
p04	Exp	female	22	8	7	Beta	NA
p04	Exp	female	22	8	1	SMR	NA
p04	Exp	female	22	8	2	SMR	2,947403516
p04	Exp	female	22	8	3	SMR	2,591914453
p04	Exp	female	22	8	4	SMR	NA
p04	Exp	female	22	8	5	SMR	2,465407422
p04	Exp	female	22	8	6	SMR	2,901016797
p04	Exp	female	22	8	7	SMR	NA
p04	Exp	female	22	8	1	Theta	NA
p04	Exp	female	22	8	2	Theta	6,744374219
p04	Exp	female	22	8	3	Theta	7,545305859
p04	Exp	female	22	8	4	Theta	NA
p04	Exp	female	22	8	5	Theta	10,06955234
p04	Exp	female	22	8	6	Theta	6,157666406
p04	Exp	female	22	8	7	Theta	NA
p04	Exp	female	22	9	1	Beta	4,385188281
p04	Exp	female	22	9	2	Beta	2,928960156
p04	Exp	female	22	9	3	Beta	2,249933203
p04	Exp	female	22	9	4	Beta	2,866625391
p04	Exp	female	22	9	5	Beta	3,196917188
p04	Exp	female	22	9	6	Beta	3,162931641
p04	Exp	female	22	9	7	Beta	2,576849219
p04	Exp	female	22	9	1	SMR	2,028900391
p04	Exp	female	22	9	2	SMR	1,70065
p04	Exp	female	22	9	3	SMR	1,938907813
p04	Exp	female	22	9	4	SMR	1,473986719
p04	Exp	female	22	9	5	SMR	2,205673828
p04	Exp	female	22	9	6	SMR	2,183851563
p04	Exp	female	22	9	7	SMR	1,690613281
p04	Exp	female	22	9	1	Theta	3,781646875
p04	Exp	female	22	9	2	Theta	3,500997266
p04	Exp	female	22	9	3	Theta	3,727297656
p04	Exp	female	22	9	4	Theta	3,742922656
p04	Exp	female	22	9	5	Theta	5,3889
p04	Exp	female	22	9	6	Theta	5,946415625
p04	Exp	female	22	9	7	Theta	3,860105078
p05	Control	male	25	1	1	Beta	3,077247266
p05	Control	male	25	1	2	Beta	4,175789453
p05	Control	male	25	1	3	Beta	NA
p05	Control	male	25	1	4	Beta	NA
p05	Control	male	25	1	5	Beta	NA
p05	Control	male	25	1	6	Beta	2,940879297
p05	Control	male	25	1	7	Beta	3,064439063
p05	Control	male	25	1	1	SMR	2,261870703
p05	Control	male	25	1	2	SMR	1,909896484
p05	Control	male	25	1	3	SMR	NA
p05	Control	male	25	1	4	SMR	NA
p05	Control	male	25	1	5	SMR	NA
p05	Control	male	25	1	6	SMR	1,895886719
p05	Control	male	25	1	7	SMR	1,484059375
p05	Control	male	25	1	1	Theta	3,719314063
p05	Control	male	25	1	2	Theta	3,205790234
p05	Control	male	25	1	3	Theta	NA
p05	Control	male	25	1	4	Theta	NA
p05	Control	male	25	1	5	Theta	NA
p05	Control	male	25	1	6	Theta	3,773064063
p05	Control	male	25	1	7	Theta	3,761449219
p05	Control	male	25	2	1	Beta	2,964291406
p05	Control	male	25	2	2	Beta	2,724913281
p05	Control	male	25	2	3	Beta	2,726619141
p05	Control	male	25	2	4	Beta	3,013430469
p05	Control	male	25	2	5	Beta	2,853873438
p05	Control	male	25	2	6	Beta	2,939331641
p05	Control	male	25	2	7	Beta	1,709476953
p05	Control	male	25	2	1	SMR	2,576201563
p05	Control	male	25	2	2	SMR	2,850692188
p05	Control	male	25	2	3	SMR	3,178917188
p05	Control	male	25	2	4	SMR	3,226657031
p05	Control	male	25	2	5	SMR	3,027405078
p05	Control	male	25	2	6	SMR	3,544766797
p05	Control	male	25	2	7	SMR	1,711265625
p05	Control	male	25	2	1	Theta	3,364242578
p05	Control	male	25	2	2	Theta	5,424648828
p05	Control	male	25	2	3	Theta	5,817542578
p05	Control	male	25	2	4	Theta	6,366223828
p05	Control	male	25	2	5	Theta	5,497259766
p05	Control	male	25	2	6	Theta	7,695585938
p05	Control	male	25	2	7	Theta	4,513012891
p05	Control	male	25	3	1	Beta	2,160677734
p05	Control	male	25	3	2	Beta	1,772405859
p05	Control	male	25	3	3	Beta	2,737363281
p05	Control	male	25	3	4	Beta	1,542739453
p05	Control	male	25	3	5	Beta	1,533866016
p05	Control	male	25	3	6	Beta	1,618200391
p05	Control	male	25	3	7	Beta	2,523040234
p05	Control	male	25	3	1	SMR	2,264903906
p05	Control	male	25	3	2	SMR	1,776285547
p05	Control	male	25	3	3	SMR	2,043572656
p05	Control	male	25	3	4	SMR	1,725425781
p05	Control	male	25	3	5	SMR	1,477935156
p05	Control	male	25	3	6	SMR	1,824629688
p05	Control	male	25	3	7	SMR	1,919314844
p05	Control	male	25	3	1	Theta	3,165899609
p05	Control	male	25	3	2	Theta	3,793462109
p05	Control	male	25	3	3	Theta	4,096417969
p05	Control	male	25	3	4	Theta	3,875757813
p05	Control	male	25	3	5	Theta	3,949064063
p05	Control	male	25	3	6	Theta	3,804213672
p05	Control	male	25	3	7	Theta	3,883534375
p05	Control	male	25	4	1	Beta	3,532858594
p05	Control	male	25	4	2	Beta	7,723856641
p05	Control	male	25	4	3	Beta	3,383166797
p05	Control	male	25	4	4	Beta	4,329599609
p05	Control	male	25	4	5	Beta	3,123116016
p05	Control	male	25	4	6	Beta	NA
p05	Control	male	25	4	7	Beta	2,62479375
p05	Control	male	25	4	1	SMR	2,15588125
p05	Control	male	25	4	2	SMR	3,3985375
p05	Control	male	25	4	3	SMR	2,660727734
p05	Control	male	25	4	4	SMR	3,373990625
p05	Control	male	25	4	5	SMR	2,634539453
p05	Control	male	25	4	6	SMR	NA
p05	Control	male	25	4	7	SMR	2,6360875
p05	Control	male	25	4	1	Theta	3,359712109
p05	Control	male	25	4	2	Theta	6,050518359
p05	Control	male	25	4	3	Theta	6,044283594
p05	Control	male	25	4	4	Theta	14,94914648
p05	Control	male	25	4	5	Theta	7,079080469
p05	Control	male	25	4	6	Theta	NA
p05	Control	male	25	4	7	Theta	9,982975781
p05	Control	male	25	5	1	Beta	2,463982422
p05	Control	male	25	5	2	Beta	2,053080469
p05	Control	male	25	5	3	Beta	2,021705078
p05	Control	male	25	5	4	Beta	1,710733203
p05	Control	male	25	5	5	Beta	1,604256641
p05	Control	male	25	5	6	Beta	2,43633125
p05	Control	male	25	5	7	Beta	2,403530469
p05	Control	male	25	5	1	SMR	1,74378125
p05	Control	male	25	5	2	SMR	1,689946875
p05	Control	male	25	5	3	SMR	1,707279297
p05	Control	male	25	5	4	SMR	2,045139844
p05	Control	male	25	5	5	SMR	1,763801563
p05	Control	male	25	5	6	SMR	2,256061328
p05	Control	male	25	5	7	SMR	1,700966016
p05	Control	male	25	5	1	Theta	3,924791016
p05	Control	male	25	5	2	Theta	4,500348438
p05	Control	male	25	5	3	Theta	4,428416797
p05	Control	male	25	5	4	Theta	4,630977734
p05	Control	male	25	5	5	Theta	4,342455469
p05	Control	male	25	5	6	Theta	3,846863672
p05	Control	male	25	5	7	Theta	4,115665234
p05	Control	male	25	6	1	Beta	NA
p05	Control	male	25	6	2	Beta	2,9240875
p05	Control	male	25	6	3	Beta	3,450077344
p05	Control	male	25	6	4	Beta	4,660100781
p05	Control	male	25	6	5	Beta	5,580242578
p05	Control	male	25	6	6	Beta	7,136605469
p05	Control	male	25	6	7	Beta	9,673954297
p05	Control	male	25	6	1	SMR	NA
p05	Control	male	25	6	2	SMR	2,044557422
p05	Control	male	25	6	3	SMR	2,021425
p05	Control	male	25	6	4	SMR	2,158701953
p05	Control	male	25	6	5	SMR	1,964399609
p05	Control	male	25	6	6	SMR	2,467097656
p05	Control	male	25	6	7	SMR	2,656333203
p05	Control	male	25	6	1	Theta	NA
p05	Control	male	25	6	2	Theta	3,475324609
p05	Control	male	25	6	3	Theta	3,200012891
p05	Control	male	25	6	4	Theta	3,231312109
p05	Control	male	25	6	5	Theta	3,865055859
p05	Control	male	25	6	6	Theta	3,266626172
p05	Control	male	25	6	7	Theta	3,741878516
p05	Control	male	25	7	1	Beta	2,118203906
p05	Control	male	25	7	2	Beta	3,244376563
p05	Control	male	25	7	3	Beta	4,223089453
p05	Control	male	25	7	4	Beta	3,072353125
p05	Control	male	25	7	5	Beta	2,34360625
p05	Control	male	25	7	6	Beta	2,691948438
p05	Control	male	25	7	7	Beta	2,498284766
p05	Control	male	25	7	1	SMR	1,354958984
p05	Control	male	25	7	2	SMR	1,797315234
p05	Control	male	25	7	3	SMR	1,727222266
p05	Control	male	25	7	4	SMR	1,936964063
p05	Control	male	25	7	5	SMR	1,714424219
p05	Control	male	25	7	6	SMR	1,359011719
p05	Control	male	25	7	7	SMR	1,487060547
p05	Control	male	25	7	1	Theta	3,011428516
p05	Control	male	25	7	2	Theta	3,997167188
p05	Control	male	25	7	3	Theta	3,863944922
p05	Control	male	25	7	4	Theta	3,693137109
p05	Control	male	25	7	5	Theta	3,100846875
p05	Control	male	25	7	6	Theta	3,135761719
p05	Control	male	25	7	7	Theta	3,009964844
p05	Control	male	25	8	1	Beta	1,585940625
p05	Control	male	25	8	2	Beta	1,556976953
p05	Control	male	25	8	3	Beta	2,082948047
p05	Control	male	25	8	4	Beta	1,508841406
p05	Control	male	25	8	5	Beta	1,512242188
p05	Control	male	25	8	6	Beta	NA
p05	Control	male	25	8	7	Beta	NA
p05	Control	male	25	8	1	SMR	1,368539453
p05	Control	male	25	8	2	SMR	1,122749219
p05	Control	male	25	8	3	SMR	1,196664063
p05	Control	male	25	8	4	SMR	1,193212891
p05	Control	male	25	8	5	SMR	1,146182422
p05	Control	male	25	8	6	SMR	NA
p05	Control	male	25	8	7	SMR	NA
p05	Control	male	25	8	1	Theta	2,476289453
p05	Control	male	25	8	2	Theta	2,554691797
p05	Control	male	25	8	3	Theta	2,913277344
p05	Control	male	25	8	4	Theta	2,573835156
p05	Control	male	25	8	5	Theta	2,615276172
p05	Control	male	25	8	6	Theta	NA
p05	Control	male	25	8	7	Theta	NA
p05	Control	male	25	9	1	Beta	1,694076953
p05	Control	male	25	9	2	Beta	1,7023125
p05	Control	male	25	9	3	Beta	1,809869531
p05	Control	male	25	9	4	Beta	1,369989063
p05	Control	male	25	9	5	Beta	1,469026172
p05	Control	male	25	9	6	Beta	2,023314453
p05	Control	male	25	9	7	Beta	1,624803906
p05	Control	male	25	9	1	SMR	1,783851172
p05	Control	male	25	9	2	SMR	1,290421094
p05	Control	male	25	9	3	SMR	1,402644531
p05	Control	male	25	9	4	SMR	1,125416016
p05	Control	male	25	9	5	SMR	1,391178906
p05	Control	male	25	9	6	SMR	1,363048438
p05	Control	male	25	9	7	SMR	1,577078125
p05	Control	male	25	9	1	Theta	2,576838672
p05	Control	male	25	9	2	Theta	2,739267188
p05	Control	male	25	9	3	Theta	2,936442578
p05	Control	male	25	9	4	Theta	2,978496094
p05	Control	male	25	9	5	Theta	4,158261328
p05	Control	male	25	9	6	Theta	3,965250781
p05	Control	male	25	9	7	Theta	3,484311328
p08	Exp	female	23	1	1	Beta	1,434304297
p08	Exp	female	23	1	2	Beta	1,645036328
p08	Exp	female	23	1	3	Beta	2,214736328
p08	Exp	female	23	1	4	Beta	2,777799219
p08	Exp	female	23	1	5	Beta	2,049240234
p08	Exp	female	23	1	6	Beta	2,455242969
p08	Exp	female	23	1	7	Beta	1,820383984
p08	Exp	female	23	1	1	SMR	1,905269922
p08	Exp	female	23	1	2	SMR	1,605722266
p08	Exp	female	23	1	3	SMR	1,331013281
p08	Exp	female	23	1	4	SMR	1,561820703
p08	Exp	female	23	1	5	SMR	1,327744922
p08	Exp	female	23	1	6	SMR	1,320216797
p08	Exp	female	23	1	7	SMR	1,240664063
p08	Exp	female	23	1	1	Theta	7,952767188
p08	Exp	female	23	1	2	Theta	6,153179688
p08	Exp	female	23	1	3	Theta	13,77455
p08	Exp	female	23	1	4	Theta	16,29764844
p08	Exp	female	23	1	5	Theta	14,54619258
p08	Exp	female	23	1	6	Theta	8,310377734
p08	Exp	female	23	1	7	Theta	5,61443125
p08	Exp	female	23	2	1	Beta	NA
p08	Exp	female	23	2	2	Beta	NA
p08	Exp	female	23	2	3	Beta	NA
p08	Exp	female	23	2	4	Beta	NA
p08	Exp	female	23	2	5	Beta	NA
p08	Exp	female	23	2	6	Beta	NA
p08	Exp	female	23	2	7	Beta	NA
p08	Exp	female	23	2	1	SMR	NA
p08	Exp	female	23	2	2	SMR	NA
p08	Exp	female	23	2	3	SMR	NA
p08	Exp	female	23	2	4	SMR	NA
p08	Exp	female	23	2	5	SMR	NA
p08	Exp	female	23	2	6	SMR	NA
p08	Exp	female	23	2	7	SMR	NA
p08	Exp	female	23	2	1	Theta	NA
p08	Exp	female	23	2	2	Theta	NA
p08	Exp	female	23	2	3	Theta	NA
p08	Exp	female	23	2	4	Theta	NA
p08	Exp	female	23	2	5	Theta	NA
p08	Exp	female	23	2	6	Theta	NA
p08	Exp	female	23	2	7	Theta	NA
p08	Exp	female	23	3	1	Beta	1,705474609
p08	Exp	female	23	3	2	Beta	2,022743359
p08	Exp	female	23	3	3	Beta	NA
p08	Exp	female	23	3	4	Beta	1,70706875
p08	Exp	female	23	3	5	Beta	1,396923438
p08	Exp	female	23	3	6	Beta	1,672036719
p08	Exp	female	23	3	7	Beta	1,277734375
p08	Exp	female	23	3	1	SMR	1,766753125
p08	Exp	female	23	3	2	SMR	2,1757
p08	Exp	female	23	3	3	SMR	NA
p08	Exp	female	23	3	4	SMR	1,108434375
p08	Exp	female	23	3	5	SMR	1,246170703
p08	Exp	female	23	3	6	SMR	1,463125781
p08	Exp	female	23	3	7	SMR	1,302370703
p08	Exp	female	23	3	1	Theta	7,055582813
p08	Exp	female	23	3	2	Theta	11,59980469
p08	Exp	female	23	3	3	Theta	NA
p08	Exp	female	23	3	4	Theta	7,0248125
p08	Exp	female	23	3	5	Theta	5,897153906
p08	Exp	female	23	3	6	Theta	5,449592188
p08	Exp	female	23	3	7	Theta	6,7235
p08	Exp	female	23	4	1	Beta	1,505970313
p08	Exp	female	23	4	2	Beta	1,433274219
p08	Exp	female	23	4	3	Beta	1,393367578
p08	Exp	female	23	4	4	Beta	1,577033203
p08	Exp	female	23	4	5	Beta	1,540045703
p08	Exp	female	23	4	6	Beta	1,398157813
p08	Exp	female	23	4	7	Beta	NA
p08	Exp	female	23	4	1	SMR	1,166582031
p08	Exp	female	23	4	2	SMR	1,449475391
p08	Exp	female	23	4	3	SMR	1,543862109
p08	Exp	female	23	4	4	SMR	2,040661328
p08	Exp	female	23	4	5	SMR	1,893478516
p08	Exp	female	23	4	6	SMR	1,74960625
p08	Exp	female	23	4	7	SMR	NA
p08	Exp	female	23	4	1	Theta	3,806969141
p08	Exp	female	23	4	2	Theta	4,938667969
p08	Exp	female	23	4	3	Theta	3,863023828
p08	Exp	female	23	4	4	Theta	5,786512109
p08	Exp	female	23	4	5	Theta	3,718785938
p08	Exp	female	23	4	6	Theta	4,929855469
p08	Exp	female	23	4	7	Theta	NA
p08	Exp	female	23	5	1	Beta	1,763775781
p08	Exp	female	23	5	2	Beta	NA
p08	Exp	female	23	5	3	Beta	NA
p08	Exp	female	23	5	4	Beta	1,631905469
p08	Exp	female	23	5	5	Beta	NA
p08	Exp	female	23	5	6	Beta	1,953870313
p08	Exp	female	23	5	7	Beta	1,520073828
p08	Exp	female	23	5	1	SMR	3,052670703
p08	Exp	female	23	5	2	SMR	NA
p08	Exp	female	23	5	3	SMR	NA
p08	Exp	female	23	5	4	SMR	1,906907031
p08	Exp	female	23	5	5	SMR	NA
p08	Exp	female	23	5	6	SMR	2,072809766
p08	Exp	female	23	5	7	SMR	2,007879297
p08	Exp	female	23	5	1	Theta	6,358077734
p08	Exp	female	23	5	2	Theta	NA
p08	Exp	female	23	5	3	Theta	NA
p08	Exp	female	23	5	4	Theta	10,35104141
p08	Exp	female	23	5	5	Theta	NA
p08	Exp	female	23	5	6	Theta	7,068618359
p08	Exp	female	23	5	7	Theta	6,442569922
p08	Exp	female	23	6	1	Beta	1,146987109
p08	Exp	female	23	6	2	Beta	1,129374219
p08	Exp	female	23	6	3	Beta	1,30483125
p08	Exp	female	23	6	4	Beta	1,097395313
p08	Exp	female	23	6	5	Beta	1,127125781
p08	Exp	female	23	6	6	Beta	1,171323047
p08	Exp	female	23	6	7	Beta	NA
p08	Exp	female	23	6	1	SMR	1,397390625
p08	Exp	female	23	6	2	SMR	1,898509375
p08	Exp	female	23	6	3	SMR	1,7271375
p08	Exp	female	23	6	4	SMR	1,53046875
p08	Exp	female	23	6	5	SMR	1,792583984
p08	Exp	female	23	6	6	SMR	1,741946875
p08	Exp	female	23	6	7	SMR	NA
p08	Exp	female	23	6	1	Theta	6,152050781
p08	Exp	female	23	6	2	Theta	6,536790234
p08	Exp	female	23	6	3	Theta	5,701061328
p08	Exp	female	23	6	4	Theta	4,783724609
p08	Exp	female	23	6	5	Theta	4,337666016
p08	Exp	female	23	6	6	Theta	5,581833203
p08	Exp	female	23	6	7	Theta	NA
p08	Exp	female	23	7	1	Beta	1,202955078
p08	Exp	female	23	7	2	Beta	1,175221094
p08	Exp	female	23	7	3	Beta	1,199692578
p08	Exp	female	23	7	4	Beta	1,249144141
p08	Exp	female	23	7	5	Beta	1,125271094
p08	Exp	female	23	7	6	Beta	1,1943625
p08	Exp	female	23	7	7	Beta	1,239395313
p08	Exp	female	23	7	1	SMR	1,378005859
p08	Exp	female	23	7	2	SMR	1,636989844
p08	Exp	female	23	7	3	SMR	1,470439453
p08	Exp	female	23	7	4	SMR	2,01100625
p08	Exp	female	23	7	5	SMR	1,63728125
p08	Exp	female	23	7	6	SMR	1,886784375
p08	Exp	female	23	7	7	SMR	1,507348047
p08	Exp	female	23	7	1	Theta	4,065234375
p08	Exp	female	23	7	2	Theta	4,891980469
p08	Exp	female	23	7	3	Theta	3,999851563
p08	Exp	female	23	7	4	Theta	4,039832031
p08	Exp	female	23	7	5	Theta	3,259062891
p08	Exp	female	23	7	6	Theta	4,051507031
p08	Exp	female	23	7	7	Theta	4,267507813
p08	Exp	female	23	8	1	Beta	1,317884375
p08	Exp	female	23	8	2	Beta	1,314033203
p08	Exp	female	23	8	3	Beta	1,248570703
p08	Exp	female	23	8	4	Beta	1,280360156
p08	Exp	female	23	8	5	Beta	1,316436719
p08	Exp	female	23	8	6	Beta	1,067522266
p08	Exp	female	23	8	7	Beta	1,112118359
p08	Exp	female	23	8	1	SMR	1,80624375
p08	Exp	female	23	8	2	SMR	1,941595703
p08	Exp	female	23	8	3	SMR	2,091810938
p08	Exp	female	23	8	4	SMR	1,842137891
p08	Exp	female	23	8	5	SMR	1,741477344
p08	Exp	female	23	8	6	SMR	1,432572656
p08	Exp	female	23	8	7	SMR	1,542739844
p08	Exp	female	23	8	1	Theta	7,928442188
p08	Exp	female	23	8	2	Theta	12,54572227
p08	Exp	female	23	8	3	Theta	10,8484043
p08	Exp	female	23	8	4	Theta	7,927825
p08	Exp	female	23	8	5	Theta	5,363030078
p08	Exp	female	23	8	6	Theta	5,175922266
p08	Exp	female	23	8	7	Theta	6,206089453
p08	Exp	female	23	9	1	Beta	5,488391016
p08	Exp	female	23	9	2	Beta	6,960503125
p08	Exp	female	23	9	3	Beta	4,830667578
p08	Exp	female	23	9	4	Beta	4,163396094
p08	Exp	female	23	9	5	Beta	4,691848828
p08	Exp	female	23	9	6	Beta	NA
p08	Exp	female	23	9	7	Beta	NA
p08	Exp	female	23	9	1	SMR	9,821051172
p08	Exp	female	23	9	2	SMR	15,37386484
p08	Exp	female	23	9	3	SMR	11,99185156
p08	Exp	female	23	9	4	SMR	8,313688672
p08	Exp	female	23	9	5	SMR	8,357326172
p08	Exp	female	23	9	6	SMR	NA
p08	Exp	female	23	9	7	SMR	NA
p08	Exp	female	23	9	1	Theta	44,56462383
p08	Exp	female	23	9	2	Theta	54,92210273
p08	Exp	female	23	9	3	Theta	56,97579609
p08	Exp	female	23	9	4	Theta	64,65172031
p08	Exp	female	23	9	5	Theta	51,88260586
p08	Exp	female	23	9	6	Theta	NA
p08	Exp	female	23	9	7	Theta	NA
p10	Control	female	21	1	1	Beta	8,366598047
p10	Control	female	21	1	2	Beta	5,930651172
p10	Control	female	21	1	3	Beta	7,017360938
p10	Control	female	21	1	4	Beta	4,797581641
p10	Control	female	21	1	5	Beta	6,218386328
p10	Control	female	21	1	6	Beta	6,989507422
p10	Control	female	21	1	7	Beta	9,980005859
p10	Control	female	21	1	1	SMR	2,756582422
p10	Control	female	21	1	2	SMR	2,364535547
p10	Control	female	21	1	3	SMR	2,433869922
p10	Control	female	21	1	4	SMR	1,928616797
p10	Control	female	21	1	5	SMR	1,777603906
p10	Control	female	21	1	6	SMR	1,869555469
p10	Control	female	21	1	7	SMR	2,319929297
p10	Control	female	21	1	1	Theta	4,694529297
p10	Control	female	21	1	2	Theta	4,368785156
p10	Control	female	21	1	3	Theta	3,951276953
p10	Control	female	21	1	4	Theta	3,944898047
p10	Control	female	21	1	5	Theta	3,854692188
p10	Control	female	21	1	6	Theta	3,815158984
p10	Control	female	21	1	7	Theta	3,229827344
p10	Control	female	21	2	1	Beta	6,436736719
p10	Control	female	21	2	2	Beta	6,771255469
p10	Control	female	21	2	3	Beta	8,672357031
p10	Control	female	21	2	4	Beta	6,835598438
p10	Control	female	21	2	5	Beta	12,63682422
p10	Control	female	21	2	6	Beta	12,18230469
p10	Control	female	21	2	7	Beta	13,6635043
p10	Control	female	21	2	1	SMR	1,752392578
p10	Control	female	21	2	2	SMR	1,987963281
p10	Control	female	21	2	3	SMR	2,062384766
p10	Control	female	21	2	4	SMR	1,749035156
p10	Control	female	21	2	5	SMR	1,940479297
p10	Control	female	21	2	6	SMR	2,100910156
p10	Control	female	21	2	7	SMR	2,367588672
p10	Control	female	21	2	1	Theta	3,550422266
p10	Control	female	21	2	2	Theta	3,500197266
p10	Control	female	21	2	3	Theta	3,664583203
p10	Control	female	21	2	4	Theta	4,170512109
p10	Control	female	21	2	5	Theta	3,788473828
p10	Control	female	21	2	6	Theta	4,039499219
p10	Control	female	21	2	7	Theta	4,034492188
p10	Control	female	21	3	1	Beta	5,233460938
p10	Control	female	21	3	2	Beta	5,56506875
p10	Control	female	21	3	3	Beta	4,733132813
p10	Control	female	21	3	4	Beta	4,798912109
p10	Control	female	21	3	5	Beta	4,948054688
p10	Control	female	21	3	6	Beta	6,505696094
p10	Control	female	21	3	7	Beta	6,373266016
p10	Control	female	21	3	1	SMR	1,53885
p10	Control	female	21	3	2	SMR	1,708411719
p10	Control	female	21	3	3	SMR	1,495692188
p10	Control	female	21	3	4	SMR	1,760076172
p10	Control	female	21	3	5	SMR	1,436024609
p10	Control	female	21	3	6	SMR	1,709228125
p10	Control	female	21	3	7	SMR	1,545079688
p10	Control	female	21	3	1	Theta	4,468378516
p10	Control	female	21	3	2	Theta	4,574992188
p10	Control	female	21	3	3	Theta	4,456028906
p10	Control	female	21	3	4	Theta	4,513869531
p10	Control	female	21	3	5	Theta	4,492554297
p10	Control	female	21	3	6	Theta	3,779755469
p10	Control	female	21	3	7	Theta	4,419427734
p10	Control	female	21	4	1	Beta	16,68958477
p10	Control	female	21	4	2	Beta	22,71311445
p10	Control	female	21	4	3	Beta	6,591099219
p10	Control	female	21	4	4	Beta	11,19309922
p10	Control	female	21	4	5	Beta	11,57235352
p10	Control	female	21	4	6	Beta	16,21117383
p10	Control	female	21	4	7	Beta	29,07246016
p10	Control	female	21	4	1	SMR	2,222569922
p10	Control	female	21	4	2	SMR	2,913867188
p10	Control	female	21	4	3	SMR	1,639955078
p10	Control	female	21	4	4	SMR	1,982368359
p10	Control	female	21	4	5	SMR	1,920724219
p10	Control	female	21	4	6	SMR	2,433072656
p10	Control	female	21	4	7	SMR	3,194454688
p10	Control	female	21	4	1	Theta	3,147662109
p10	Control	female	21	4	2	Theta	4,527479297
p10	Control	female	21	4	3	Theta	3,625754297
p10	Control	female	21	4	4	Theta	3,356663672
p10	Control	female	21	4	5	Theta	3,292728125
p10	Control	female	21	4	6	Theta	3,494175391
p10	Control	female	21	4	7	Theta	3,566735156
p10	Control	female	21	5	1	Beta	11,19395
p10	Control	female	21	5	2	Beta	15,69619141
p10	Control	female	21	5	3	Beta	18,62298086
p10	Control	female	21	5	4	Beta	18,46862344
p10	Control	female	21	5	5	Beta	18,04646563
p10	Control	female	21	5	6	Beta	14,84320352
p10	Control	female	21	5	7	Beta	19,83464453
p10	Control	female	21	5	1	SMR	1,884309375
p10	Control	female	21	5	2	SMR	2,133073438
p10	Control	female	21	5	3	SMR	1,831745313
p10	Control	female	21	5	4	SMR	1,768905078
p10	Control	female	21	5	5	SMR	1,887618359
p10	Control	female	21	5	6	SMR	1,765209766
p10	Control	female	21	5	7	SMR	2,015244922
p10	Control	female	21	5	1	Theta	3,821672266
p10	Control	female	21	5	2	Theta	4,121428125
p10	Control	female	21	5	3	Theta	4,021291406
p10	Control	female	21	5	4	Theta	3,999785156
p10	Control	female	21	5	5	Theta	3,792775391
p10	Control	female	21	5	6	Theta	4,042028125
p10	Control	female	21	5	7	Theta	4,457512109
p10	Control	female	21	6	1	Beta	5,028227344
p10	Control	female	21	6	2	Beta	6,873902734
p10	Control	female	21	6	3	Beta	8,55193125
p10	Control	female	21	6	4	Beta	8,148126172
p10	Control	female	21	6	5	Beta	8,307194531
p10	Control	female	21	6	6	Beta	10,45734102
p10	Control	female	21	6	7	Beta	8,750863672
p10	Control	female	21	6	1	SMR	1,5025
p10	Control	female	21	6	2	SMR	1,633702734
p10	Control	female	21	6	3	SMR	1,762719531
p10	Control	female	21	6	4	SMR	1,626325391
p10	Control	female	21	6	5	SMR	1,448650781
p10	Control	female	21	6	6	SMR	1,811910938
p10	Control	female	21	6	7	SMR	1,756971484
p10	Control	female	21	6	1	Theta	3,528960938
p10	Control	female	21	6	2	Theta	3,686680469
p10	Control	female	21	6	3	Theta	3,972585547
p10	Control	female	21	6	4	Theta	3,869433984
p10	Control	female	21	6	5	Theta	3,887360156
p10	Control	female	21	6	6	Theta	3,945682813
p10	Control	female	21	6	7	Theta	3,829151953
p10	Control	female	21	7	1	Beta	9,395253125
p10	Control	female	21	7	2	Beta	NA
p10	Control	female	21	7	3	Beta	9,085285547
p10	Control	female	21	7	4	Beta	NA
p10	Control	female	21	7	5	Beta	NA
p10	Control	female	21	7	6	Beta	6,198885547
p10	Control	female	21	7	7	Beta	5,029478125
p10	Control	female	21	7	1	SMR	1,667760938
p10	Control	female	21	7	2	SMR	NA
p10	Control	female	21	7	3	SMR	1,662905859
p10	Control	female	21	7	4	SMR	NA
p10	Control	female	21	7	5	SMR	NA
p10	Control	female	21	7	6	SMR	1,567444922
p10	Control	female	21	7	7	SMR	1,599964844
p10	Control	female	21	7	1	Theta	3,615699219
p10	Control	female	21	7	2	Theta	NA
p10	Control	female	21	7	3	Theta	3,566842969
p10	Control	female	21	7	4	Theta	NA
p10	Control	female	21	7	5	Theta	NA
p10	Control	female	21	7	6	Theta	3,685717969
p10	Control	female	21	7	7	Theta	3,823283984
p10	Control	female	21	8	1	Beta	6,207684766
p10	Control	female	21	8	2	Beta	9,466607813
p10	Control	female	21	8	3	Beta	6,86235625
p10	Control	female	21	8	4	Beta	3,420929297
p10	Control	female	21	8	5	Beta	2,079305469
p10	Control	female	21	8	6	Beta	1,662208203
p10	Control	female	21	8	7	Beta	2,092478125
p10	Control	female	21	8	1	SMR	1,62238125
p10	Control	female	21	8	2	SMR	1,808327734
p10	Control	female	21	8	3	SMR	1,864823438
p10	Control	female	21	8	4	SMR	1,541894531
p10	Control	female	21	8	5	SMR	1,221213672
p10	Control	female	21	8	6	SMR	1,264832031
p10	Control	female	21	8	7	SMR	1,197242969
p10	Control	female	21	8	1	Theta	3,787201563
p10	Control	female	21	8	2	Theta	3,605253125
p10	Control	female	21	8	3	Theta	3,502235547
p10	Control	female	21	8	4	Theta	3,410596094
p10	Control	female	21	8	5	Theta	3,438762891
p10	Control	female	21	8	6	Theta	2,97238125
p10	Control	female	21	8	7	Theta	3,117260547
p10	Control	female	21	9	1	Beta	2,859803906
p10	Control	female	21	9	2	Beta	3,415454688
p10	Control	female	21	9	3	Beta	3,567808984
p10	Control	female	21	9	4	Beta	2,88213125
p10	Control	female	21	9	5	Beta	3,004512891
p10	Control	female	21	9	6	Beta	2,746137109
p10	Control	female	21	9	7	Beta	2,757588281
p10	Control	female	21	9	1	SMR	1,272011719
p10	Control	female	21	9	2	SMR	1,406452344
p10	Control	female	21	9	3	SMR	1,494523047
p10	Control	female	21	9	4	SMR	1,349499609
p10	Control	female	21	9	5	SMR	1,246038281
p10	Control	female	21	9	6	SMR	1,164458594
p10	Control	female	21	9	7	SMR	1,090910156
p10	Control	female	21	9	1	Theta	3,293042578
p10	Control	female	21	9	2	Theta	3,415860938
p10	Control	female	21	9	3	Theta	3,884050781
p10	Control	female	21	9	4	Theta	3,521424609
p10	Control	female	21	9	5	Theta	3,500836328
p10	Control	female	21	9	6	Theta	3,338777344
p10	Control	female	21	9	7	Theta	3,581876953
p12	Exp	female	24	1	1	Beta	NA
p12	Exp	female	24	1	2	Beta	NA
p12	Exp	female	24	1	3	Beta	NA
p12	Exp	female	24	1	4	Beta	NA
p12	Exp	female	24	1	5	Beta	NA
p12	Exp	female	24	1	6	Beta	NA
p12	Exp	female	24	1	7	Beta	NA
p12	Exp	female	24	1	1	SMR	NA
p12	Exp	female	24	1	2	SMR	NA
p12	Exp	female	24	1	3	SMR	NA
p12	Exp	female	24	1	4	SMR	NA
p12	Exp	female	24	1	5	SMR	NA
p12	Exp	female	24	1	6	SMR	NA
p12	Exp	female	24	1	7	SMR	NA
p12	Exp	female	24	1	1	Theta	NA
p12	Exp	female	24	1	2	Theta	NA
p12	Exp	female	24	1	3	Theta	NA
p12	Exp	female	24	1	4	Theta	NA
p12	Exp	female	24	1	5	Theta	NA
p12	Exp	female	24	1	6	Theta	NA
p12	Exp	female	24	1	7	Theta	NA
p12	Exp	female	24	2	1	Beta	3,015987109
p12	Exp	female	24	2	2	Beta	3,590382422
p12	Exp	female	24	2	3	Beta	3,661416797
p12	Exp	female	24	2	4	Beta	2,622422656
p12	Exp	female	24	2	5	Beta	2,788305469
p12	Exp	female	24	2	6	Beta	3,437485938
p12	Exp	female	24	2	7	Beta	5,755644141
p12	Exp	female	24	2	1	SMR	2,097392969
p12	Exp	female	24	2	2	SMR	2,175966406
p12	Exp	female	24	2	3	SMR	2,123974219
p12	Exp	female	24	2	4	SMR	1,987561328
p12	Exp	female	24	2	5	SMR	2,130383984
p12	Exp	female	24	2	6	SMR	2,031926563
p12	Exp	female	24	2	7	SMR	2,684797656
p12	Exp	female	24	2	1	Theta	5,824653906
p12	Exp	female	24	2	2	Theta	7,353825
p12	Exp	female	24	2	3	Theta	7,494508203
p12	Exp	female	24	2	4	Theta	8,421119922
p12	Exp	female	24	2	5	Theta	6,271204297
p12	Exp	female	24	2	6	Theta	6,946200781
p12	Exp	female	24	2	7	Theta	6,688537109
p12	Exp	female	24	3	1	Beta	4,242373828
p12	Exp	female	24	3	2	Beta	3,204258984
p12	Exp	female	24	3	3	Beta	2,975983203
p12	Exp	female	24	3	4	Beta	2,772316016
p12	Exp	female	24	3	5	Beta	3,668419531
p12	Exp	female	24	3	6	Beta	2,960059375
p12	Exp	female	24	3	7	Beta	3,061593359
p12	Exp	female	24	3	1	SMR	2,477276172
p12	Exp	female	24	3	2	SMR	2,033440625
p12	Exp	female	24	3	3	SMR	2,201859375
p12	Exp	female	24	3	4	SMR	1,931767969
p12	Exp	female	24	3	5	SMR	2,183526563
p12	Exp	female	24	3	6	SMR	2,152942188
p12	Exp	female	24	3	7	SMR	2,008832813
p12	Exp	female	24	3	1	Theta	6,015223438
p12	Exp	female	24	3	2	Theta	7,311086328
p12	Exp	female	24	3	3	Theta	7,235146484
p12	Exp	female	24	3	4	Theta	7,656958594
p12	Exp	female	24	3	5	Theta	7,294893359
p12	Exp	female	24	3	6	Theta	7,700442578
p12	Exp	female	24	3	7	Theta	7,568432031
p12	Exp	female	24	4	1	Beta	2,843401563
p12	Exp	female	24	4	2	Beta	2,985640234
p12	Exp	female	24	4	3	Beta	3,378244922
p12	Exp	female	24	4	4	Beta	3,285244531
p12	Exp	female	24	4	5	Beta	6,558338281
p12	Exp	female	24	4	6	Beta	4,749077734
p12	Exp	female	24	4	7	Beta	3,029297656
p12	Exp	female	24	4	1	SMR	2,446910547
p12	Exp	female	24	4	2	SMR	2,234601563
p12	Exp	female	24	4	3	SMR	2,319219531
p12	Exp	female	24	4	4	SMR	2,466158594
p12	Exp	female	24	4	5	SMR	2,979506641
p12	Exp	female	24	4	6	SMR	2,669323828
p12	Exp	female	24	4	7	SMR	2,239266797
p12	Exp	female	24	4	1	Theta	5,702560156
p12	Exp	female	24	4	2	Theta	7,357635938
p12	Exp	female	24	4	3	Theta	6,347242578
p12	Exp	female	24	4	4	Theta	7,271849219
p12	Exp	female	24	4	5	Theta	6,962884766
p12	Exp	female	24	4	6	Theta	6,470100781
p12	Exp	female	24	4	7	Theta	6,723032031
p12	Exp	female	24	5	1	Beta	5,224521094
p12	Exp	female	24	5	2	Beta	4,769073047
p12	Exp	female	24	5	3	Beta	4,077693359
p12	Exp	female	24	5	4	Beta	3,542663281
p12	Exp	female	24	5	5	Beta	3,423126953
p12	Exp	female	24	5	6	Beta	3,650358594
p12	Exp	female	24	5	7	Beta	3,938622266
p12	Exp	female	24	5	1	SMR	3,492628516
p12	Exp	female	24	5	2	SMR	3,309115625
p12	Exp	female	24	5	3	SMR	2,439519922
p12	Exp	female	24	5	4	SMR	2,374521484
p12	Exp	female	24	5	5	SMR	2,311037109
p12	Exp	female	24	5	6	SMR	2,331702734
p12	Exp	female	24	5	7	SMR	2,674536328
p12	Exp	female	24	5	1	Theta	8,054166797
p12	Exp	female	24	5	2	Theta	8,693872266
p12	Exp	female	24	5	3	Theta	8,364375781
p12	Exp	female	24	5	4	Theta	8,766577734
p12	Exp	female	24	5	5	Theta	8,359281641
p12	Exp	female	24	5	6	Theta	7,771048438
p12	Exp	female	24	5	7	Theta	8,623476953
p12	Exp	female	24	6	1	Beta	3,416547266
p12	Exp	female	24	6	2	Beta	3,144064063
p12	Exp	female	24	6	3	Beta	2,979735156
p12	Exp	female	24	6	4	Beta	3,039270313
p12	Exp	female	24	6	5	Beta	3,13164375
p12	Exp	female	24	6	6	Beta	2,876953516
p12	Exp	female	24	6	7	Beta	3,145696484
p12	Exp	female	24	6	1	SMR	2,686996484
p12	Exp	female	24	6	2	SMR	2,586373047
p12	Exp	female	24	6	3	SMR	2,269226563
p12	Exp	female	24	6	4	SMR	2,305646094
p12	Exp	female	24	6	5	SMR	2,582811328
p12	Exp	female	24	6	6	SMR	2,717088672
p12	Exp	female	24	6	7	SMR	2,872329297
p12	Exp	female	24	6	1	Theta	7,139996484
p12	Exp	female	24	6	2	Theta	7,633264844
p12	Exp	female	24	6	3	Theta	7,199914844
p12	Exp	female	24	6	4	Theta	7,867312891
p12	Exp	female	24	6	5	Theta	6,394340234
p12	Exp	female	24	6	6	Theta	6,684217969
p12	Exp	female	24	6	7	Theta	6,618916406
p12	Exp	female	24	7	1	Beta	3,998742578
p12	Exp	female	24	7	2	Beta	4,282466797
p12	Exp	female	24	7	3	Beta	3,714969141
p12	Exp	female	24	7	4	Beta	3,935325781
p12	Exp	female	24	7	5	Beta	3,932885156
p12	Exp	female	24	7	6	Beta	4,116296484
p12	Exp	female	24	7	7	Beta	3,900964453
p12	Exp	female	24	7	1	SMR	2,750321094
p12	Exp	female	24	7	2	SMR	2,708637109
p12	Exp	female	24	7	3	SMR	2,543269141
p12	Exp	female	24	7	4	SMR	2,659126953
p12	Exp	female	24	7	5	SMR	2,207917969
p12	Exp	female	24	7	6	SMR	2,484676172
p12	Exp	female	24	7	7	SMR	2,617620313
p12	Exp	female	24	7	1	Theta	8,826595313
p12	Exp	female	24	7	2	Theta	8,156351172
p12	Exp	female	24	7	3	Theta	8,270366406
p12	Exp	female	24	7	4	Theta	7,958145313
p12	Exp	female	24	7	5	Theta	8,486776953
p12	Exp	female	24	7	6	Theta	7,965847266
p12	Exp	female	24	7	7	Theta	7,511767578
p12	Exp	female	24	8	1	Beta	2,853429297
p12	Exp	female	24	8	2	Beta	3,605713281
p12	Exp	female	24	8	3	Beta	5,946852734
p12	Exp	female	24	8	4	Beta	5,122070703
p12	Exp	female	24	8	5	Beta	2,821475391
p12	Exp	female	24	8	6	Beta	3,157187891
p12	Exp	female	24	8	7	Beta	3,353242578
p12	Exp	female	24	8	1	SMR	2,5311625
p12	Exp	female	24	8	2	SMR	2,13608125
p12	Exp	female	24	8	3	SMR	2,719530469
p12	Exp	female	24	8	4	SMR	2,506286328
p12	Exp	female	24	8	5	SMR	2,064547656
p12	Exp	female	24	8	6	SMR	2,301320703
p12	Exp	female	24	8	7	SMR	2,047080078
p12	Exp	female	24	8	1	Theta	5,420396094
p12	Exp	female	24	8	2	Theta	5,432682813
p12	Exp	female	24	8	3	Theta	4,887362109
p12	Exp	female	24	8	4	Theta	5,555692188
p12	Exp	female	24	8	5	Theta	5,635308594
p12	Exp	female	24	8	6	Theta	6,372527734
p12	Exp	female	24	8	7	Theta	5,530523438
p12	Exp	female	24	9	1	Beta	4,709389844
p12	Exp	female	24	9	2	Beta	3,691226953
p12	Exp	female	24	9	3	Beta	3,698848828
p12	Exp	female	24	9	4	Beta	3,091465625
p12	Exp	female	24	9	5	Beta	3,145362109
p12	Exp	female	24	9	6	Beta	3,260521094
p12	Exp	female	24	9	7	Beta	4,757871875
p12	Exp	female	24	9	1	SMR	2,799091797
p12	Exp	female	24	9	2	SMR	2,177318359
p12	Exp	female	24	9	3	SMR	2,538269922
p12	Exp	female	24	9	4	SMR	1,802837891
p12	Exp	female	24	9	5	SMR	1,967621875
p12	Exp	female	24	9	6	SMR	2,070733203
p12	Exp	female	24	9	7	SMR	2,535160547
p12	Exp	female	24	9	1	Theta	8,752128906
p12	Exp	female	24	9	2	Theta	9,336764063
p12	Exp	female	24	9	3	Theta	8,047708984
p12	Exp	female	24	9	4	Theta	8,350485938
p12	Exp	female	24	9	5	Theta	8,341426563
p12	Exp	female	24	9	6	Theta	7,143485547
p12	Exp	female	24	9	7	Theta	12,4354168
p17	Control	male	28	1	1	Beta	4,411966406
p17	Control	male	28	1	2	Beta	9,559416016
p17	Control	male	28	1	3	Beta	6,000079297
p17	Control	male	28	1	4	Beta	3,394364453
p17	Control	male	28	1	5	Beta	4,642805078
p17	Control	male	28	1	6	Beta	10,91946953
p17	Control	male	28	1	7	Beta	3,814018359
p17	Control	male	28	1	1	SMR	1,960372266
p17	Control	male	28	1	2	SMR	2,859522266
p17	Control	male	28	1	3	SMR	2,218901563
p17	Control	male	28	1	4	SMR	1,712515234
p17	Control	male	28	1	5	SMR	2,073325391
p17	Control	male	28	1	6	SMR	3,226208203
p17	Control	male	28	1	7	SMR	1,809660938
p17	Control	male	28	1	1	Theta	5,500129688
p17	Control	male	28	1	2	Theta	5,504352734
p17	Control	male	28	1	3	Theta	5,312684375
p17	Control	male	28	1	4	Theta	5,605523828
p17	Control	male	28	1	5	Theta	5,396752734
p17	Control	male	28	1	6	Theta	5,156253906
p17	Control	male	28	1	7	Theta	5,884279688
p17	Control	male	28	2	1	Beta	5,90781875
p17	Control	male	28	2	2	Beta	7,826416797
p17	Control	male	28	2	3	Beta	10,80873711
p17	Control	male	28	2	4	Beta	16,50548828
p17	Control	male	28	2	5	Beta	9,377515625
p17	Control	male	28	2	6	Beta	42,44976328
p17	Control	male	28	2	7	Beta	NA
p17	Control	male	28	2	1	SMR	1,90201875
p17	Control	male	28	2	2	SMR	2,566885156
p17	Control	male	28	2	3	SMR	3,640309766
p17	Control	male	28	2	4	SMR	4,205253906
p17	Control	male	28	2	5	SMR	3,353428516
p17	Control	male	28	2	6	SMR	9,224922656
p17	Control	male	28	2	7	SMR	NA
p17	Control	male	28	2	1	Theta	5,260928516
p17	Control	male	28	2	2	Theta	6,599110156
p17	Control	male	28	2	3	Theta	6,280966797
p17	Control	male	28	2	4	Theta	6,553129688
p17	Control	male	28	2	5	Theta	6,123513281
p17	Control	male	28	2	6	Theta	5,317348047
p17	Control	male	28	2	7	Theta	NA
p17	Control	male	28	3	1	Beta	8,795822266
p17	Control	male	28	3	2	Beta	17,99673906
p17	Control	male	28	3	3	Beta	31,79802813
p17	Control	male	28	3	4	Beta	NA
p17	Control	male	28	3	5	Beta	NA
p17	Control	male	28	3	6	Beta	23,44615078
p17	Control	male	28	3	7	Beta	25,08837617
p17	Control	male	28	3	1	SMR	2,444826953
p17	Control	male	28	3	2	SMR	3,974892578
p17	Control	male	28	3	3	SMR	8,398826172
p17	Control	male	28	3	4	SMR	NA
p17	Control	male	28	3	5	SMR	NA
p17	Control	male	28	3	6	SMR	5,139985938
p17	Control	male	28	3	7	SMR	5,858124609
p17	Control	male	28	3	1	Theta	4,738935547
p17	Control	male	28	3	2	Theta	7,140553906
p17	Control	male	28	3	3	Theta	7,072631641
p17	Control	male	28	3	4	Theta	NA
p17	Control	male	28	3	5	Theta	NA
p17	Control	male	28	3	6	Theta	6,6522625
p17	Control	male	28	3	7	Theta	7,057248828
p17	Control	male	28	4	1	Beta	10,72433359
p17	Control	male	28	4	2	Beta	12,88518711
p17	Control	male	28	4	3	Beta	6,206668359
p17	Control	male	28	4	4	Beta	8,338664453
p17	Control	male	28	4	5	Beta	35,64317188
p17	Control	male	28	4	6	Beta	NA
p17	Control	male	28	4	7	Beta	11,33151758
p17	Control	male	28	4	1	SMR	2,841636719
p17	Control	male	28	4	2	SMR	4,233618359
p17	Control	male	28	4	3	SMR	2,28323125
p17	Control	male	28	4	4	SMR	2,729890234
p17	Control	male	28	4	5	SMR	8,714605859
p17	Control	male	28	4	6	SMR	NA
p17	Control	male	28	4	7	SMR	2,965030469
p17	Control	male	28	4	1	Theta	5,275055078
p17	Control	male	28	4	2	Theta	7,494214063
p17	Control	male	28	4	3	Theta	7,365611328
p17	Control	male	28	4	4	Theta	7,57325625
p17	Control	male	28	4	5	Theta	7,334163672
p17	Control	male	28	4	6	Theta	NA
p17	Control	male	28	4	7	Theta	6,814844531
p17	Control	male	28	5	1	Beta	7,065226953
p17	Control	male	28	5	2	Beta	11,66606172
p17	Control	male	28	5	3	Beta	16,74718398
p17	Control	male	28	5	4	Beta	21,08601094
p17	Control	male	28	5	5	Beta	NA
p17	Control	male	28	5	6	Beta	8,433033203
p17	Control	male	28	5	7	Beta	14,49469727
p17	Control	male	28	5	1	SMR	2,519207813
p17	Control	male	28	5	2	SMR	2,960695313
p17	Control	male	28	5	3	SMR	4,063973828
p17	Control	male	28	5	4	SMR	5,461994922
p17	Control	male	28	5	5	SMR	NA
p17	Control	male	28	5	6	SMR	1,904186328
p17	Control	male	28	5	7	SMR	3,251319141
p17	Control	male	28	5	1	Theta	7,215870313
p17	Control	male	28	5	2	Theta	8,441058203
p17	Control	male	28	5	3	Theta	7,42029375
p17	Control	male	28	5	4	Theta	6,869243359
p17	Control	male	28	5	5	Theta	NA
p17	Control	male	28	5	6	Theta	6,721652734
p17	Control	male	28	5	7	Theta	6,875691016
p17	Control	male	28	6	1	Beta	4,319394531
p17	Control	male	28	6	2	Beta	7,230302734
p17	Control	male	28	6	3	Beta	18,26651445
p17	Control	male	28	6	4	Beta	7,914299219
p17	Control	male	28	6	5	Beta	15,08444063
p17	Control	male	28	6	6	Beta	11,8582082
p17	Control	male	28	6	7	Beta	5,567391797
p17	Control	male	28	6	1	SMR	1,924042578
p17	Control	male	28	6	2	SMR	2,376023828
p17	Control	male	28	6	3	SMR	5,141383984
p17	Control	male	28	6	4	SMR	2,517644141
p17	Control	male	28	6	5	SMR	3,960326563
p17	Control	male	28	6	6	SMR	3,499200391
p17	Control	male	28	6	7	SMR	2,096832422
p17	Control	male	28	6	1	Theta	6,159
p17	Control	male	28	6	2	Theta	7,661719531
p17	Control	male	28	6	3	Theta	6,967326953
p17	Control	male	28	6	4	Theta	7,648451953
p17	Control	male	28	6	5	Theta	6,463664453
p17	Control	male	28	6	6	Theta	7,019235938
p17	Control	male	28	6	7	Theta	7,120145703
p17	Control	male	28	7	1	Beta	6,647094141
p17	Control	male	28	7	2	Beta	20,91967305
p17	Control	male	28	7	3	Beta	21,90586484
p17	Control	male	28	7	4	Beta	13,49100391
p17	Control	male	28	7	5	Beta	10,93461523
p17	Control	male	28	7	6	Beta	18,87691602
p17	Control	male	28	7	7	Beta	2,435454688
p17	Control	male	28	7	1	SMR	2,097130859
p17	Control	male	28	7	2	SMR	5,54600625
p17	Control	male	28	7	3	SMR	5,719671094
p17	Control	male	28	7	4	SMR	3,227233594
p17	Control	male	28	7	5	SMR	2,958542969
p17	Control	male	28	7	6	SMR	4,951236719
p17	Control	male	28	7	7	SMR	1,402186328
p17	Control	male	28	7	1	Theta	6,247526172
p17	Control	male	28	7	2	Theta	7,982035938
p17	Control	male	28	7	3	Theta	6,941221484
p17	Control	male	28	7	4	Theta	7,256685547
p17	Control	male	28	7	5	Theta	6,538500391
p17	Control	male	28	7	6	Theta	6,2441875
p17	Control	male	28	7	7	Theta	6,709398828
p17	Control	male	28	8	1	Beta	6,521942188
p17	Control	male	28	8	2	Beta	4,748217969
p17	Control	male	28	8	3	Beta	2,779450781
p17	Control	male	28	8	4	Beta	2,779485547
p17	Control	male	28	8	5	Beta	10,77016523
p17	Control	male	28	8	6	Beta	1,882999609
p17	Control	male	28	8	7	Beta	1,869350391
p17	Control	male	28	8	1	SMR	1,7940375
p17	Control	male	28	8	2	SMR	1,519635156
p17	Control	male	28	8	3	SMR	1,174179688
p17	Control	male	28	8	4	SMR	1,240436328
p17	Control	male	28	8	5	SMR	3,128362891
p17	Control	male	28	8	6	SMR	1,011503906
p17	Control	male	28	8	7	SMR	1,169226953
p17	Control	male	28	8	1	Theta	4,255813281
p17	Control	male	28	8	2	Theta	3,841879688
p17	Control	male	28	8	3	Theta	4,046187109
p17	Control	male	28	8	4	Theta	4,079409766
p17	Control	male	28	8	5	Theta	4,054044141
p17	Control	male	28	8	6	Theta	3,96081875
p17	Control	male	28	8	7	Theta	3,794861719
p17	Control	male	28	9	1	Beta	3,822105078
p17	Control	male	28	9	2	Beta	2,712825391
p17	Control	male	28	9	3	Beta	2,984548828
p17	Control	male	28	9	4	Beta	2,54075625
p17	Control	male	28	9	5	Beta	3,488472656
p17	Control	male	28	9	6	Beta	2,257377344
p17	Control	male	28	9	7	Beta	1,912696094
p17	Control	male	28	9	1	SMR	1,661780078
p17	Control	male	28	9	2	SMR	1,393175391
p17	Control	male	28	9	3	SMR	1,400876563
p17	Control	male	28	9	4	SMR	1,469333594
p17	Control	male	28	9	5	SMR	1,526886719
p17	Control	male	28	9	6	SMR	1,192864453
p17	Control	male	28	9	7	SMR	1,104796484
p17	Control	male	28	9	1	Theta	4,848801563
p17	Control	male	28	9	2	Theta	4,782378906
p17	Control	male	28	9	3	Theta	4,354434766
p17	Control	male	28	9	4	Theta	4,342798438
p17	Control	male	28	9	5	Theta	4,723616406
p17	Control	male	28	9	6	Theta	4,403380469
p17	Control	male	28	9	7	Theta	5,721489453
p20	Exp	female	26	1	1	Beta	10,57262813
p20	Exp	female	26	1	2	Beta	10,34283555
p20	Exp	female	26	1	3	Beta	10,41253164
p20	Exp	female	26	1	4	Beta	8,231890625
p20	Exp	female	26	1	5	Beta	8,691087109
p20	Exp	female	26	1	6	Beta	9,309446094
p20	Exp	female	26	1	7	Beta	9,085851563
p20	Exp	female	26	1	1	SMR	1,674810547
p20	Exp	female	26	1	2	SMR	1,595796875
p20	Exp	female	26	1	3	SMR	1,734356641
p20	Exp	female	26	1	4	SMR	1,514596875
p20	Exp	female	26	1	5	SMR	1,456674609
p20	Exp	female	26	1	6	SMR	1,521103125
p20	Exp	female	26	1	7	SMR	1,467167188
p20	Exp	female	26	1	1	Theta	4,727849219
p20	Exp	female	26	1	2	Theta	4,5461375
p20	Exp	female	26	1	3	Theta	4,329414844
p20	Exp	female	26	1	4	Theta	4,334173438
p20	Exp	female	26	1	5	Theta	4,282875391
p20	Exp	female	26	1	6	Theta	4,617243359
p20	Exp	female	26	1	7	Theta	4,171230078
p20	Exp	female	26	2	1	Beta	10,68557891
p20	Exp	female	26	2	2	Beta	9,171560938
p20	Exp	female	26	2	3	Beta	9,240979688
p20	Exp	female	26	2	4	Beta	9,342694531
p20	Exp	female	26	2	5	Beta	9,179837891
p20	Exp	female	26	2	6	Beta	8,949348047
p20	Exp	female	26	2	7	Beta	10,19788789
p20	Exp	female	26	2	1	SMR	2,002251563
p20	Exp	female	26	2	2	SMR	1,811605859
p20	Exp	female	26	2	3	SMR	1,807814453
p20	Exp	female	26	2	4	SMR	2,361982813
p20	Exp	female	26	2	5	SMR	2,371032422
p20	Exp	female	26	2	6	SMR	2,106149609
p20	Exp	female	26	2	7	SMR	2,62233125
p20	Exp	female	26	2	1	Theta	5,291806641
p20	Exp	female	26	2	2	Theta	6,089786328
p20	Exp	female	26	2	3	Theta	5,703260156
p20	Exp	female	26	2	4	Theta	5,921105078
p20	Exp	female	26	2	5	Theta	6,015109766
p20	Exp	female	26	2	6	Theta	5,886189844
p20	Exp	female	26	2	7	Theta	5,949716016
p20	Exp	female	26	3	1	Beta	13,29237617
p20	Exp	female	26	3	2	Beta	11,76058945
p20	Exp	female	26	3	3	Beta	10,89973555
p20	Exp	female	26	3	4	Beta	11,04821797
p20	Exp	female	26	3	5	Beta	11,66441406
p20	Exp	female	26	3	6	Beta	10,44010664
p20	Exp	female	26	3	7	Beta	11,30164258
p20	Exp	female	26	3	1	SMR	2,579503516
p20	Exp	female	26	3	2	SMR	2,191386328
p20	Exp	female	26	3	3	SMR	2,334640234
p20	Exp	female	26	3	4	SMR	2,671795313
p20	Exp	female	26	3	5	SMR	2,896361328
p20	Exp	female	26	3	6	SMR	2,435699609
p20	Exp	female	26	3	7	SMR	2,824480078
p20	Exp	female	26	3	1	Theta	4,986040625
p20	Exp	female	26	3	2	Theta	5,855859766
p20	Exp	female	26	3	3	Theta	5,928277344
p20	Exp	female	26	3	4	Theta	5,875514063
p20	Exp	female	26	3	5	Theta	6,377714844
p20	Exp	female	26	3	6	Theta	6,027950391
p20	Exp	female	26	3	7	Theta	7,403079297
p20	Exp	female	26	4	1	Beta	13,86131758
p20	Exp	female	26	4	2	Beta	11,94319023
p20	Exp	female	26	4	3	Beta	10,61527109
p20	Exp	female	26	4	4	Beta	8,983028906
p20	Exp	female	26	4	5	Beta	8,997811719
p20	Exp	female	26	4	6	Beta	9,567355469
p20	Exp	female	26	4	7	Beta	9,260859375
p20	Exp	female	26	4	1	SMR	2,43238125
p20	Exp	female	26	4	2	SMR	2,175787891
p20	Exp	female	26	4	3	SMR	2,239103125
p20	Exp	female	26	4	4	SMR	2,083184375
p20	Exp	female	26	4	5	SMR	2,340167188
p20	Exp	female	26	4	6	SMR	2,584226563
p20	Exp	female	26	4	7	SMR	2,395518359
p20	Exp	female	26	4	1	Theta	5,225870703
p20	Exp	female	26	4	2	Theta	6,070985547
p20	Exp	female	26	4	3	Theta	6,254271484
p20	Exp	female	26	4	4	Theta	6,046670703
p20	Exp	female	26	4	5	Theta	6,531360938
p20	Exp	female	26	4	6	Theta	6,152032031
p20	Exp	female	26	4	7	Theta	5,442152344
p20	Exp	female	26	5	1	Beta	NA
p20	Exp	female	26	5	2	Beta	NA
p20	Exp	female	26	5	3	Beta	NA
p20	Exp	female	26	5	4	Beta	NA
p20	Exp	female	26	5	5	Beta	NA
p20	Exp	female	26	5	6	Beta	NA
p20	Exp	female	26	5	7	Beta	NA
p20	Exp	female	26	5	1	SMR	NA
p20	Exp	female	26	5	2	SMR	NA
p20	Exp	female	26	5	3	SMR	NA
p20	Exp	female	26	5	4	SMR	NA
p20	Exp	female	26	5	5	SMR	NA
p20	Exp	female	26	5	6	SMR	NA
p20	Exp	female	26	5	7	SMR	NA
p20	Exp	female	26	5	1	Theta	NA
p20	Exp	female	26	5	2	Theta	NA
p20	Exp	female	26	5	3	Theta	NA
p20	Exp	female	26	5	4	Theta	NA
p20	Exp	female	26	5	5	Theta	NA
p20	Exp	female	26	5	6	Theta	NA
p20	Exp	female	26	5	7	Theta	NA
p20	Exp	female	26	6	1	Beta	10,79779023
p20	Exp	female	26	6	2	Beta	7,920457813
p20	Exp	female	26	6	3	Beta	8,577786719
p20	Exp	female	26	6	4	Beta	6,969714453
p20	Exp	female	26	6	5	Beta	5,953257031
p20	Exp	female	26	6	6	Beta	5,340927344
p20	Exp	female	26	6	7	Beta	6,04286875
p20	Exp	female	26	6	1	SMR	1,702144141
p20	Exp	female	26	6	2	SMR	1,835424219
p20	Exp	female	26	6	3	SMR	1,865773828
p20	Exp	female	26	6	4	SMR	2,018725781
p20	Exp	female	26	6	5	SMR	1,715825
p20	Exp	female	26	6	6	SMR	1,657551172
p20	Exp	female	26	6	7	SMR	1,553276563
p20	Exp	female	26	6	1	Theta	4,315146094
p20	Exp	female	26	6	2	Theta	5,843339844
p20	Exp	female	26	6	3	Theta	5,371292969
p20	Exp	female	26	6	4	Theta	5,558473828
p20	Exp	female	26	6	5	Theta	5,966371484
p20	Exp	female	26	6	6	Theta	5,398654688
p20	Exp	female	26	6	7	Theta	5,612403516
p20	Exp	female	26	7	1	Beta	11,29070664
p20	Exp	female	26	7	2	Beta	8,073006641
p20	Exp	female	26	7	3	Beta	8,809783984
p20	Exp	female	26	7	4	Beta	5,995475
p20	Exp	female	26	7	5	Beta	5,915440625
p20	Exp	female	26	7	6	Beta	7,491605859
p20	Exp	female	26	7	7	Beta	NA
p20	Exp	female	26	7	1	SMR	1,763494141
p20	Exp	female	26	7	2	SMR	1,885860156
p20	Exp	female	26	7	3	SMR	2,135183594
p20	Exp	female	26	7	4	SMR	2,050117578
p20	Exp	female	26	7	5	SMR	2,141679688
p20	Exp	female	26	7	6	SMR	2,151360547
p20	Exp	female	26	7	7	SMR	NA
p20	Exp	female	26	7	1	Theta	4,860582422
p20	Exp	female	26	7	2	Theta	6,594038672
p20	Exp	female	26	7	3	Theta	6,719629297
p20	Exp	female	26	7	4	Theta	6,014382422
p20	Exp	female	26	7	5	Theta	6,928674609
p20	Exp	female	26	7	6	Theta	5,951769922
p20	Exp	female	26	7	7	Theta	NA
p20	Exp	female	26	8	1	Beta	6,756680469
p20	Exp	female	26	8	2	Beta	6,517897656
p20	Exp	female	26	8	3	Beta	6,151676172
p20	Exp	female	26	8	4	Beta	6,799691797
p20	Exp	female	26	8	5	Beta	7,456046094
p20	Exp	female	26	8	6	Beta	6,159212891
p20	Exp	female	26	8	7	Beta	7,984642578
p20	Exp	female	26	8	1	SMR	1,693073828
p20	Exp	female	26	8	2	SMR	1,556610938
p20	Exp	female	26	8	3	SMR	1,783129688
p20	Exp	female	26	8	4	SMR	1,738359375
p20	Exp	female	26	8	5	SMR	1,833445313
p20	Exp	female	26	8	6	SMR	1,963190625
p20	Exp	female	26	8	7	SMR	1,816530859
p20	Exp	female	26	8	1	Theta	4,176364844
p20	Exp	female	26	8	2	Theta	4,316887109
p20	Exp	female	26	8	3	Theta	4,133926953
p20	Exp	female	26	8	4	Theta	4,360136719
p20	Exp	female	26	8	5	Theta	4,748077734
p20	Exp	female	26	8	6	Theta	4,680530859
p20	Exp	female	26	8	7	Theta	4,063455078
p20	Exp	female	26	9	1	Beta	12,01639414
p20	Exp	female	26	9	2	Beta	9,051840234
p20	Exp	female	26	9	3	Beta	9,818399219
p20	Exp	female	26	9	4	Beta	11,13482031
p20	Exp	female	26	9	5	Beta	10,68021758
p20	Exp	female	26	9	6	Beta	8,079264453
p20	Exp	female	26	9	7	Beta	10,27290703
p20	Exp	female	26	9	1	SMR	1,873084766
p20	Exp	female	26	9	2	SMR	1,740214453
p20	Exp	female	26	9	3	SMR	1,717273047
p20	Exp	female	26	9	4	SMR	1,843189453
p20	Exp	female	26	9	5	SMR	1,790160547
p20	Exp	female	26	9	6	SMR	1,737705859
p20	Exp	female	26	9	7	SMR	1,857532422
p20	Exp	female	26	9	1	Theta	4,747189063
p20	Exp	female	26	9	2	Theta	4,472279297
p20	Exp	female	26	9	3	Theta	4,254603125
p20	Exp	female	26	9	4	Theta	4,723856641
p20	Exp	female	26	9	5	Theta	4,4245125
p20	Exp	female	26	9	6	Theta	4,145016797
p20	Exp	female	26	9	7	Theta	4,472705859
p24	Exp	female	24	1	1	Beta	3,391213672
p24	Exp	female	24	1	2	Beta	2,966796875
p24	Exp	female	24	1	3	Beta	3,049778516
p24	Exp	female	24	1	4	Beta	2,890625781
p24	Exp	female	24	1	5	Beta	3,244466016
p24	Exp	female	24	1	6	Beta	3,636991797
p24	Exp	female	24	1	7	Beta	2,995485156
p24	Exp	female	24	1	1	SMR	1,758868359
p24	Exp	female	24	1	2	SMR	1,289398828
p24	Exp	female	24	1	3	SMR	1,403542969
p24	Exp	female	24	1	4	SMR	1,47315625
p24	Exp	female	24	1	5	SMR	1,614975
p24	Exp	female	24	1	6	SMR	1,786183594
p24	Exp	female	24	1	7	SMR	1,757137109
p24	Exp	female	24	1	1	Theta	4,971723828
p24	Exp	female	24	1	2	Theta	4,810534375
p24	Exp	female	24	1	3	Theta	3,975108594
p24	Exp	female	24	1	4	Theta	3,521175391
p24	Exp	female	24	1	5	Theta	5,552475781
p24	Exp	female	24	1	6	Theta	6,404574219
p24	Exp	female	24	1	7	Theta	4,860749609
p24	Exp	female	24	2	1	Beta	NA
p24	Exp	female	24	2	2	Beta	NA
p24	Exp	female	24	2	3	Beta	NA
p24	Exp	female	24	2	4	Beta	NA
p24	Exp	female	24	2	5	Beta	NA
p24	Exp	female	24	2	6	Beta	NA
p24	Exp	female	24	2	7	Beta	NA
p24	Exp	female	24	2	1	SMR	NA
p24	Exp	female	24	2	2	SMR	NA
p24	Exp	female	24	2	3	SMR	NA
p24	Exp	female	24	2	4	SMR	NA
p24	Exp	female	24	2	5	SMR	NA
p24	Exp	female	24	2	6	SMR	NA
p24	Exp	female	24	2	7	SMR	NA
p24	Exp	female	24	2	1	Theta	NA
p24	Exp	female	24	2	2	Theta	NA
p24	Exp	female	24	2	3	Theta	NA
p24	Exp	female	24	2	4	Theta	NA
p24	Exp	female	24	2	5	Theta	NA
p24	Exp	female	24	2	6	Theta	NA
p24	Exp	female	24	2	7	Theta	NA
p24	Exp	female	24	3	1	Beta	NA
p24	Exp	female	24	3	2	Beta	4,980371484
p24	Exp	female	24	3	3	Beta	4,214269141
p24	Exp	female	24	3	4	Beta	3,233773047
p24	Exp	female	24	3	5	Beta	3,686601953
p24	Exp	female	24	3	6	Beta	NA
p24	Exp	female	24	3	7	Beta	3,696376563
p24	Exp	female	24	3	1	SMR	NA
p24	Exp	female	24	3	2	SMR	1,993982422
p24	Exp	female	24	3	3	SMR	1,701934766
p24	Exp	female	24	3	4	SMR	1,523007422
p24	Exp	female	24	3	5	SMR	1,696989453
p24	Exp	female	24	3	6	SMR	NA
p24	Exp	female	24	3	7	SMR	1,515760938
p24	Exp	female	24	3	1	Theta	NA
p24	Exp	female	24	3	2	Theta	6,586971484
p24	Exp	female	24	3	3	Theta	7,256590234
p24	Exp	female	24	3	4	Theta	6,674423438
p24	Exp	female	24	3	5	Theta	6,723712891
p24	Exp	female	24	3	6	Theta	NA
p24	Exp	female	24	3	7	Theta	5,919139453
p24	Exp	female	24	4	1	Beta	5,318095703
p24	Exp	female	24	4	2	Beta	4,413035938
p24	Exp	female	24	4	3	Beta	4,94563125
p24	Exp	female	24	4	4	Beta	5,284007031
p24	Exp	female	24	4	5	Beta	6,097512109
p24	Exp	female	24	4	6	Beta	9,073982031
p24	Exp	female	24	4	7	Beta	8,252205859
p24	Exp	female	24	4	1	SMR	2,45179375
p24	Exp	female	24	4	2	SMR	3,928865234
p24	Exp	female	24	4	3	SMR	4,797763281
p24	Exp	female	24	4	4	SMR	2,303988281
p24	Exp	female	24	4	5	SMR	2,193499609
p24	Exp	female	24	4	6	SMR	3,165447266
p24	Exp	female	24	4	7	SMR	3,929215625
p24	Exp	female	24	4	1	Theta	6,612641406
p24	Exp	female	24	4	2	Theta	9,424545703
p24	Exp	female	24	4	3	Theta	13,75294531
p24	Exp	female	24	4	4	Theta	12,68713711
p24	Exp	female	24	4	5	Theta	12,87248242
p24	Exp	female	24	4	6	Theta	13,22587656
p24	Exp	female	24	4	7	Theta	14,7623457
p24	Exp	female	24	5	1	Beta	NA
p24	Exp	female	24	5	2	Beta	NA
p24	Exp	female	24	5	3	Beta	NA
p24	Exp	female	24	5	4	Beta	3,235582813
p24	Exp	female	24	5	5	Beta	3,262448047
p24	Exp	female	24	5	6	Beta	3,609632422
p24	Exp	female	24	5	7	Beta	3,560858203
p24	Exp	female	24	5	1	SMR	NA
p24	Exp	female	24	5	2	SMR	NA
p24	Exp	female	24	5	3	SMR	NA
p24	Exp	female	24	5	4	SMR	1,93195
p24	Exp	female	24	5	5	SMR	1,826580469
p24	Exp	female	24	5	6	SMR	1,705381641
p24	Exp	female	24	5	7	SMR	1,782390234
p24	Exp	female	24	5	1	Theta	NA
p24	Exp	female	24	5	2	Theta	NA
p24	Exp	female	24	5	3	Theta	NA
p24	Exp	female	24	5	4	Theta	8,100535938
p24	Exp	female	24	5	5	Theta	8,675608984
p24	Exp	female	24	5	6	Theta	7,421177734
p24	Exp	female	24	5	7	Theta	7,761403906
p24	Exp	female	24	6	1	Beta	NA
p24	Exp	female	24	6	2	Beta	4,673766016
p24	Exp	female	24	6	3	Beta	5,275591016
p24	Exp	female	24	6	4	Beta	6,772841016
p24	Exp	female	24	6	5	Beta	5,835525781
p24	Exp	female	24	6	6	Beta	7,557733984
p24	Exp	female	24	6	7	Beta	4,499624219
p24	Exp	female	24	6	1	SMR	NA
p24	Exp	female	24	6	2	SMR	2,048187891
p24	Exp	female	24	6	3	SMR	2,476082813
p24	Exp	female	24	6	4	SMR	2,349073828
p24	Exp	female	24	6	5	SMR	2,213421484
p24	Exp	female	24	6	6	SMR	2,820478516
p24	Exp	female	24	6	7	SMR	1,824360938
p24	Exp	female	24	6	1	Theta	NA
p24	Exp	female	24	6	2	Theta	11,43186758
p24	Exp	female	24	6	3	Theta	9,562404688
p24	Exp	female	24	6	4	Theta	9,147265234
p24	Exp	female	24	6	5	Theta	9,252280078
p24	Exp	female	24	6	6	Theta	8,118220313
p24	Exp	female	24	6	7	Theta	8,788738281
p24	Exp	female	24	7	1	Beta	9,184634375
p24	Exp	female	24	7	2	Beta	NA
p24	Exp	female	24	7	3	Beta	4,444364453
p24	Exp	female	24	7	4	Beta	4,005276172
p24	Exp	female	24	7	5	Beta	5,607475
p24	Exp	female	24	7	6	Beta	NA
p24	Exp	female	24	7	7	Beta	3,949283203
p24	Exp	female	24	7	1	SMR	3,4251375
p24	Exp	female	24	7	2	SMR	NA
p24	Exp	female	24	7	3	SMR	1,805684766
p24	Exp	female	24	7	4	SMR	1,948303125
p24	Exp	female	24	7	5	SMR	1,939475
p24	Exp	female	24	7	6	SMR	NA
p24	Exp	female	24	7	7	SMR	1,747782813
p24	Exp	female	24	7	1	Theta	8,335351563
p24	Exp	female	24	7	2	Theta	NA
p24	Exp	female	24	7	3	Theta	8,023562109
p24	Exp	female	24	7	4	Theta	8,8733875
p24	Exp	female	24	7	5	Theta	7,357474219
p24	Exp	female	24	7	6	Theta	NA
p24	Exp	female	24	7	7	Theta	9,41121875
p24	Exp	female	24	8	1	Beta	NA
p24	Exp	female	24	8	2	Beta	NA
p24	Exp	female	24	8	3	Beta	NA
p24	Exp	female	24	8	4	Beta	NA
p24	Exp	female	24	8	5	Beta	NA
p24	Exp	female	24	8	6	Beta	NA
p24	Exp	female	24	8	7	Beta	NA
p24	Exp	female	24	8	1	SMR	NA
p24	Exp	female	24	8	2	SMR	NA
p24	Exp	female	24	8	3	SMR	NA
p24	Exp	female	24	8	4	SMR	NA
p24	Exp	female	24	8	5	SMR	NA
p24	Exp	female	24	8	6	SMR	NA
p24	Exp	female	24	8	7	SMR	NA
p24	Exp	female	24	8	1	Theta	NA
p24	Exp	female	24	8	2	Theta	NA
p24	Exp	female	24	8	3	Theta	NA
p24	Exp	female	24	8	4	Theta	NA
p24	Exp	female	24	8	5	Theta	NA
p24	Exp	female	24	8	6	Theta	NA
p24	Exp	female	24	8	7	Theta	NA
p24	Exp	female	24	9	1	Beta	NA
p24	Exp	female	24	9	2	Beta	3,789899609
p24	Exp	female	24	9	3	Beta	3,353599219
p24	Exp	female	24	9	4	Beta	3,090908984
p24	Exp	female	24	9	5	Beta	2,61125625
p24	Exp	female	24	9	6	Beta	2,529628516
p24	Exp	female	24	9	7	Beta	NA
p24	Exp	female	24	9	1	SMR	NA
p24	Exp	female	24	9	2	SMR	3,631753906
p24	Exp	female	24	9	3	SMR	2,893312109
p24	Exp	female	24	9	4	SMR	2,541677344
p24	Exp	female	24	9	5	SMR	2,521422656
p24	Exp	female	24	9	6	SMR	2,987503516
p24	Exp	female	24	9	7	SMR	NA
p24	Exp	female	24	9	1	Theta	NA
p24	Exp	female	24	9	2	Theta	34,77893516
p24	Exp	female	24	9	3	Theta	26,54576406
p24	Exp	female	24	9	4	Theta	13,16481953
p24	Exp	female	24	9	5	Theta	9,689590625
p24	Exp	female	24	9	6	Theta	9,489109766
p24	Exp	female	24	9	7	Theta	NA
p25	Control	male	23	1	1	Beta	1,542978125
p25	Control	male	23	1	2	Beta	1,614071875
p25	Control	male	23	1	3	Beta	1,678743359
p25	Control	male	23	1	4	Beta	1,839090625
p25	Control	male	23	1	5	Beta	1,718898438
p25	Control	male	23	1	6	Beta	1,641850391
p25	Control	male	23	1	7	Beta	1,671446484
p25	Control	male	23	1	1	SMR	0,747401563
p25	Control	male	23	1	2	SMR	0,769717969
p25	Control	male	23	1	3	SMR	0,738288281
p25	Control	male	23	1	4	SMR	0,793007422
p25	Control	male	23	1	5	SMR	0,800555469
p25	Control	male	23	1	6	SMR	0,730216016
p25	Control	male	23	1	7	SMR	0,82624375
p25	Control	male	23	1	1	Theta	3,32453125
p25	Control	male	23	1	2	Theta	3,589383594
p25	Control	male	23	1	3	Theta	3,752483594
p25	Control	male	23	1	4	Theta	4,024103125
p25	Control	male	23	1	5	Theta	3,839602344
p25	Control	male	23	1	6	Theta	4,078346875
p25	Control	male	23	1	7	Theta	3,761610156
p25	Control	male	23	2	1	Beta	1,123452344
p25	Control	male	23	2	2	Beta	NA
p25	Control	male	23	2	3	Beta	1,855554297
p25	Control	male	23	2	4	Beta	2,182972656
p25	Control	male	23	2	5	Beta	1,496079297
p25	Control	male	23	2	6	Beta	1,996800781
p25	Control	male	23	2	7	Beta	2,796985156
p25	Control	male	23	2	1	SMR	0,725035547
p25	Control	male	23	2	2	SMR	NA
p25	Control	male	23	2	3	SMR	0,795834375
p25	Control	male	23	2	4	SMR	1,002401172
p25	Control	male	23	2	5	SMR	0,942271875
p25	Control	male	23	2	6	SMR	0,827041016
p25	Control	male	23	2	7	SMR	1,128273047
p25	Control	male	23	2	1	Theta	2,974301172
p25	Control	male	23	2	2	Theta	NA
p25	Control	male	23	2	3	Theta	4,357869141
p25	Control	male	23	2	4	Theta	3,930882422
p25	Control	male	23	2	5	Theta	3,925470313
p25	Control	male	23	2	6	Theta	3,263824219
p25	Control	male	23	2	7	Theta	3,145787109
p25	Control	male	23	3	1	Beta	1,771098828
p25	Control	male	23	3	2	Beta	1,877688281
p25	Control	male	23	3	3	Beta	1,788387891
p25	Control	male	23	3	4	Beta	2,417462891
p25	Control	male	23	3	5	Beta	2,854271094
p25	Control	male	23	3	6	Beta	1,975003516
p25	Control	male	23	3	7	Beta	2,135592578
p25	Control	male	23	3	1	SMR	1,054366406
p25	Control	male	23	3	2	SMR	1,161698438
p25	Control	male	23	3	3	SMR	1,175396484
p25	Control	male	23	3	4	SMR	1,255966016
p25	Control	male	23	3	5	SMR	1,203496875
p25	Control	male	23	3	6	SMR	1,140269141
p25	Control	male	23	3	7	SMR	1,202433594
p25	Control	male	23	3	1	Theta	4,692517188
p25	Control	male	23	3	2	Theta	5,078611719
p25	Control	male	23	3	3	Theta	5,105844141
p25	Control	male	23	3	4	Theta	5,052225391
p25	Control	male	23	3	5	Theta	5,288438672
p25	Control	male	23	3	6	Theta	5,183341016
p25	Control	male	23	3	7	Theta	5,279740234
p25	Control	male	23	4	1	Beta	1,389308594
p25	Control	male	23	4	2	Beta	1,603234375
p25	Control	male	23	4	3	Beta	1,640767578
p25	Control	male	23	4	4	Beta	1,578513281
p25	Control	male	23	4	5	Beta	1,479094531
p25	Control	male	23	4	6	Beta	1,730064453
p25	Control	male	23	4	7	Beta	1,429823828
p25	Control	male	23	4	1	SMR	0,746096094
p25	Control	male	23	4	2	SMR	0,708314063
p25	Control	male	23	4	3	SMR	0,755290234
p25	Control	male	23	4	4	SMR	0,772843359
p25	Control	male	23	4	5	SMR	0,840510156
p25	Control	male	23	4	6	SMR	0,810466406
p25	Control	male	23	4	7	SMR	0,839765625
p25	Control	male	23	4	1	Theta	4,390088281
p25	Control	male	23	4	2	Theta	4,45024375
p25	Control	male	23	4	3	Theta	4,223739844
p25	Control	male	23	4	4	Theta	4,158953516
p25	Control	male	23	4	5	Theta	4,546130469
p25	Control	male	23	4	6	Theta	4,175361328
p25	Control	male	23	4	7	Theta	4,172579297
p25	Control	male	23	5	1	Beta	1,760178906
p25	Control	male	23	5	2	Beta	1,570759766
p25	Control	male	23	5	3	Beta	1,972254688
p25	Control	male	23	5	4	Beta	1,782261719
p25	Control	male	23	5	5	Beta	1,722832031
p25	Control	male	23	5	6	Beta	1,777782031
p25	Control	male	23	5	7	Beta	1,492035938
p25	Control	male	23	5	1	SMR	0,880812109
p25	Control	male	23	5	2	SMR	0,898324609
p25	Control	male	23	5	3	SMR	0,943389453
p25	Control	male	23	5	4	SMR	0,935059375
p25	Control	male	23	5	5	SMR	0,960521484
p25	Control	male	23	5	6	SMR	0,931661719
p25	Control	male	23	5	7	SMR	0,917440234
p25	Control	male	23	5	1	Theta	4,890488281
p25	Control	male	23	5	2	Theta	5,446980859
p25	Control	male	23	5	3	Theta	4,574255469
p25	Control	male	23	5	4	Theta	5,555375
p25	Control	male	23	5	5	Theta	4,777014453
p25	Control	male	23	5	6	Theta	5,014477734
p25	Control	male	23	5	7	Theta	5,011419922
p25	Control	male	23	6	1	Beta	1,425276953
p25	Control	male	23	6	2	Beta	1,372472266
p25	Control	male	23	6	3	Beta	1,251149219
p25	Control	male	23	6	4	Beta	1,475350391
p25	Control	male	23	6	5	Beta	1,35135625
p25	Control	male	23	6	6	Beta	1,644453125
p25	Control	male	23	6	7	Beta	1,590197656
p25	Control	male	23	6	1	SMR	0,885460938
p25	Control	male	23	6	2	SMR	0,646829688
p25	Control	male	23	6	3	SMR	0,689101172
p25	Control	male	23	6	4	SMR	0,713807813
p25	Control	male	23	6	5	SMR	0,710494531
p25	Control	male	23	6	6	SMR	0,809046094
p25	Control	male	23	6	7	SMR	0,716619141
p25	Control	male	23	6	1	Theta	4,772059375
p25	Control	male	23	6	2	Theta	4,446625781
p25	Control	male	23	6	3	Theta	5,185995703
p25	Control	male	23	6	4	Theta	4,998573047
p25	Control	male	23	6	5	Theta	4,633796094
p25	Control	male	23	6	6	Theta	4,903869141
p25	Control	male	23	6	7	Theta	4,516657813
p25	Control	male	23	7	1	Beta	0,998003125
p25	Control	male	23	7	2	Beta	1,264808594
p25	Control	male	23	7	3	Beta	0,988640625
p25	Control	male	23	7	4	Beta	1,750173828
p25	Control	male	23	7	5	Beta	1,170173828
p25	Control	male	23	7	6	Beta	1,082454688
p25	Control	male	23	7	7	Beta	1,188889063
p25	Control	male	23	7	1	SMR	0,789195313
p25	Control	male	23	7	2	SMR	0,813131641
p25	Control	male	23	7	3	SMR	0,724592578
p25	Control	male	23	7	4	SMR	0,986875781
p25	Control	male	23	7	5	SMR	0,735771094
p25	Control	male	23	7	6	SMR	0,70049375
p25	Control	male	23	7	7	SMR	0,758157422
p25	Control	male	23	7	1	Theta	4,595355078
p25	Control	male	23	7	2	Theta	5,212664063
p25	Control	male	23	7	3	Theta	3,965371484
p25	Control	male	23	7	4	Theta	4,936496094
p25	Control	male	23	7	5	Theta	4,132692969
p25	Control	male	23	7	6	Theta	4,352996094
p25	Control	male	23	7	7	Theta	3,983891797
p25	Control	male	23	8	1	Beta	1,653625391
p25	Control	male	23	8	2	Beta	1,808130078
p25	Control	male	23	8	3	Beta	2,477918359
p25	Control	male	23	8	4	Beta	2,42865625
p25	Control	male	23	8	5	Beta	2,055968359
p25	Control	male	23	8	6	Beta	1,856376172
p25	Control	male	23	8	7	Beta	2,141384766
p25	Control	male	23	8	1	SMR	0,815234375
p25	Control	male	23	8	2	SMR	0,8499125
p25	Control	male	23	8	3	SMR	0,785462109
p25	Control	male	23	8	4	SMR	0,822172266
p25	Control	male	23	8	5	SMR	0,922516016
p25	Control	male	23	8	6	SMR	0,8193875
p25	Control	male	23	8	7	SMR	0,809494922
p25	Control	male	23	8	1	Theta	4,215139453
p25	Control	male	23	8	2	Theta	3,896163281
p25	Control	male	23	8	3	Theta	3,580729688
p25	Control	male	23	8	4	Theta	4,131242578
p25	Control	male	23	8	5	Theta	3,624341797
p25	Control	male	23	8	6	Theta	4,298878516
p25	Control	male	23	8	7	Theta	4,162576172
p25	Control	male	23	9	1	Beta	1,593516406
p25	Control	male	23	9	2	Beta	1,632643359
p25	Control	male	23	9	3	Beta	1,553290234
p25	Control	male	23	9	4	Beta	1,378533984
p25	Control	male	23	9	5	Beta	1,501501563
p25	Control	male	23	9	6	Beta	1,612780859
p25	Control	male	23	9	7	Beta	1,776522266
p25	Control	male	23	9	1	SMR	0,839283984
p25	Control	male	23	9	2	SMR	0,887371484
p25	Control	male	23	9	3	SMR	0,849928125
p25	Control	male	23	9	4	SMR	0,777868359
p25	Control	male	23	9	5	SMR	0,816544141
p25	Control	male	23	9	6	SMR	0,815463672
p25	Control	male	23	9	7	SMR	0,872047656
p25	Control	male	23	9	1	Theta	4,031494531
p25	Control	male	23	9	2	Theta	3,942892578
p25	Control	male	23	9	3	Theta	4,03819375
p25	Control	male	23	9	4	Theta	3,647555859
p25	Control	male	23	9	5	Theta	3,8955625
p25	Control	male	23	9	6	Theta	3,96023125
p25	Control	male	23	9	7	Theta	4,083910156
p28	Exp	male	23	1	1	Beta	3,012178906
p28	Exp	male	23	1	2	Beta	2,824238672
p28	Exp	male	23	1	3	Beta	4,678339453
p28	Exp	male	23	1	4	Beta	6,626882031
p28	Exp	male	23	1	5	Beta	7,726978906
p28	Exp	male	23	1	6	Beta	6,94595
p28	Exp	male	23	1	7	Beta	3,019873828
p28	Exp	male	23	1	1	SMR	0,914343359
p28	Exp	male	23	1	2	SMR	0,919746094
p28	Exp	male	23	1	3	SMR	1,115369922
p28	Exp	male	23	1	4	SMR	1,387476563
p28	Exp	male	23	1	5	SMR	1,503204297
p28	Exp	male	23	1	6	SMR	1,63538125
p28	Exp	male	23	1	7	SMR	0,837834375
p28	Exp	male	23	1	1	Theta	2,227977734
p28	Exp	male	23	1	2	Theta	1,913460938
p28	Exp	male	23	1	3	Theta	2,069391797
p28	Exp	male	23	1	4	Theta	2,095684766
p28	Exp	male	23	1	5	Theta	2,138113672
p28	Exp	male	23	1	6	Theta	2,093669531
p28	Exp	male	23	1	7	Theta	1,964778125
p28	Exp	male	23	2	1	Beta	3,077301172
p28	Exp	male	23	2	2	Beta	2,074196094
p28	Exp	male	23	2	3	Beta	2,164980078
p28	Exp	male	23	2	4	Beta	3,780971094
p28	Exp	male	23	2	5	Beta	11,08642617
p28	Exp	male	23	2	6	Beta	16,89705352
p28	Exp	male	23	2	7	Beta	6,112997266
p28	Exp	male	23	2	1	SMR	1,441614063
p28	Exp	male	23	2	2	SMR	1,225688672
p28	Exp	male	23	2	3	SMR	1,260194922
p28	Exp	male	23	2	4	SMR	1,489635547
p28	Exp	male	23	2	5	SMR	2,365052734
p28	Exp	male	23	2	6	SMR	2,367351953
p28	Exp	male	23	2	7	SMR	1,790510938
p28	Exp	male	23	2	1	Theta	3,045103906
p28	Exp	male	23	2	2	Theta	3,297226953
p28	Exp	male	23	2	3	Theta	3,109052734
p28	Exp	male	23	2	4	Theta	3,133901953
p28	Exp	male	23	2	5	Theta	3,185633203
p28	Exp	male	23	2	6	Theta	3,444864453
p28	Exp	male	23	2	7	Theta	3,705025781
p28	Exp	male	23	3	1	Beta	3,922289063
p28	Exp	male	23	3	2	Beta	4,521873438
p28	Exp	male	23	3	3	Beta	3,496754297
p28	Exp	male	23	3	4	Beta	2,144187891
p28	Exp	male	23	3	5	Beta	2,426176172
p28	Exp	male	23	3	6	Beta	1,67364375
p28	Exp	male	23	3	7	Beta	1,651497266
p28	Exp	male	23	3	1	SMR	1,092913281
p28	Exp	male	23	3	2	SMR	0,951171875
p28	Exp	male	23	3	3	SMR	0,979603516
p28	Exp	male	23	3	4	SMR	0,895444141
p28	Exp	male	23	3	5	SMR	0,840121484
p28	Exp	male	23	3	6	SMR	0,772932422
p28	Exp	male	23	3	7	SMR	0,709016406
p28	Exp	male	23	3	1	Theta	2,328455469
p28	Exp	male	23	3	2	Theta	2,570520703
p28	Exp	male	23	3	3	Theta	2,417342188
p28	Exp	male	23	3	4	Theta	2,501761719
p28	Exp	male	23	3	5	Theta	2,273614453
p28	Exp	male	23	3	6	Theta	2,332916797
p28	Exp	male	23	3	7	Theta	2,310882813
p28	Exp	male	23	4	1	Beta	2,418157813
p28	Exp	male	23	4	2	Beta	7,329894922
p28	Exp	male	23	4	3	Beta	14,66142617
p28	Exp	male	23	4	4	Beta	3,435307813
p28	Exp	male	23	4	5	Beta	4,019627734
p28	Exp	male	23	4	6	Beta	3,878099609
p28	Exp	male	23	4	7	Beta	4,214195703
p28	Exp	male	23	4	1	SMR	0,884478516
p28	Exp	male	23	4	2	SMR	1,091339844
p28	Exp	male	23	4	3	SMR	1,607926172
p28	Exp	male	23	4	4	SMR	0,967940234
p28	Exp	male	23	4	5	SMR	1,043983203
p28	Exp	male	23	4	6	SMR	0,981138281
p28	Exp	male	23	4	7	SMR	1,035621094
p28	Exp	male	23	4	1	Theta	2,173835156
p28	Exp	male	23	4	2	Theta	2,490385156
p28	Exp	male	23	4	3	Theta	2,263612109
p28	Exp	male	23	4	4	Theta	2,660305078
p28	Exp	male	23	4	5	Theta	2,502067969
p28	Exp	male	23	4	6	Theta	2,639037891
p28	Exp	male	23	4	7	Theta	2,490717578
p28	Exp	male	23	5	1	Beta	2,537988672
p28	Exp	male	23	5	2	Beta	2,368901172
p28	Exp	male	23	5	3	Beta	2,579086719
p28	Exp	male	23	5	4	Beta	3,858385938
p28	Exp	male	23	5	5	Beta	3,585989844
p28	Exp	male	23	5	6	Beta	3,262089063
p28	Exp	male	23	5	7	Beta	3,613796094
p28	Exp	male	23	5	1	SMR	1,218710938
p28	Exp	male	23	5	2	SMR	1,155447266
p28	Exp	male	23	5	3	SMR	1,081315234
p28	Exp	male	23	5	4	SMR	1,275667188
p28	Exp	male	23	5	5	SMR	1,308581641
p28	Exp	male	23	5	6	SMR	1,255126172
p28	Exp	male	23	5	7	SMR	1,374502344
p28	Exp	male	23	5	1	Theta	2,976903125
p28	Exp	male	23	5	2	Theta	2,994632422
p28	Exp	male	23	5	3	Theta	3,305414453
p28	Exp	male	23	5	4	Theta	3,194432813
p28	Exp	male	23	5	5	Theta	3,240955469
p28	Exp	male	23	5	6	Theta	3,126335938
p28	Exp	male	23	5	7	Theta	3,099673828
p28	Exp	male	23	6	1	Beta	2,129517578
p28	Exp	male	23	6	2	Beta	3,241414844
p28	Exp	male	23	6	3	Beta	2,359826172
p28	Exp	male	23	6	4	Beta	3,338308203
[truncated: 1,214 more rows]
